# Supplementary material for: Use of Real-World Evidence in Health Technology Assessments of Non-Oncology Rare Disease Therapies
Source: J Mark Access Health Policy. 2026 May 21;14(2):32. doi: 10.3390/jmahp14020032 (PMC13214738; doi:10.3390/jmahp14020032)
Supplement: Supplementary file 1 [file jmahp-14-00032-s001.zip]

Archive with 1 entries (1 files):
- jmahp-4175561-supplementary.xlsm
