# Supplementary material for: Use of Real-World Evidence in Health Technology Assessments of Non-Oncology Rare Disease Therapies
Source: J Mark Access Health Policy. 2026 May 21;14(2):32. doi: 10.3390/jmahp14020032 (PMC13214738; doi:10.3390/jmahp14020032)
Supplement: Supplementary file 1 [file jmahp-14-00032-s001.zip › jmahp-4175561-supplementary.xlsm]

## Sheet: FDA_EMA
Generic Name	Trade Name	Date Designated	Orphan Designation	Orphan Designation Status	Approved Labeled Indication	Marketing Approval Date	Exclusivity End Date	Exclusivity Protected Indication * (Shown for approvals from Jan. 1, 2013, to the present)	Sponsor Company	RWD Used for Approval?	Evidence	Notes	RWE Used for Approval EMA	Evidence	Notes	Oncology	Therapy Area
abatacept	Orencia	12/26/2017	Prevention of graft versus host disease	Designated/Approved	prophylaxis of acute graft versus host disease (aGVHD), in combination with a calcineurin inhibitor and methotrexate, in adults and pediatric patients 2 years of age and older undergoing hematopoietic stem cell transplantation (HSCT) from a matched or 1 allele-mismatched unrelated-donor	12/15/2021	12/15/2028	prophylaxis of acute graft versus host disease (aGVHD) in adults and pediatric patients 2 years of age and older undergoing hematopoietic stem cell transplantation (HSCT) from a matched or 1 allele-mismatched unrelated-donor	Bristol-Myers Squibb Co.	Y	[LINK]	Matched SOC control arm from CIBMTR registry	N	[LINK]	Not Indicated for GvHD	N	Transplant
acalabrutinib	Calquence	09/21/2015	Treatment of mantle cell lymphoma.	Designated/Approved	Treatment of adult patients with mantle cell lymphoma (MCL) who have received at least one prior therapy	2022-04-08			Acerta Pharma, LLC (a member of the AstraZeneca Group)	N	[LINK]	Clinical trials only	N	[LINK]	Not indicated for MCL	Y	Oncology
acalabrutinib		05/13/2015	Treatment of chronic lymphocytic leukemia (CLL).	Designated/Approved	CALQUENCE is indicated for the treatment of adult patients with chronic lymphocytic leukemia (CLL) or small lymphocytic lymphoma (SLL).	11/21/2019	11/21/2026	Indicated for the treatment of adult patients with chronic lymphocytic leukemia (CLL) or small lymphocytic lymphoma (SLL).	Acerta Pharma, LLC (a member of the AstraZeneca Group)	N	[LINK]	Clinical trials only	N	[LINK]	Indicated for CLL only; clincal trials only	Y	Oncology
acalabrutinib	Calquence	05/13/2015	Treatment of chronic lymphocytic leukemia (CLL).	Designated/Approved	Treatment of adult patients with chronic lymphocytic leukemia (CLL) or small lymphocytic lymphoma (SLL)	2022-04-08			Acerta Pharma, LLC (a member of the AstraZeneca Group)	N	[LINK]	Clinical trials only	N	[LINK]	Indicated for CLL only; clincal trials only	Y	Oncology
adagrasib	Krazati	2021-07-06	Treatment for KRAS G12C Positive non-small cell lung cancer	Designated/Approved	Treatment of adult patients with KRAS G12C-mutated locally advanced or metastatic non-small cell lung cancer (NSCLC), as determined by an FDA-approved test, who have received at least one prior systemic therapy	2022-12-12	2029-12-12	Treatment of adult patients with KRAS G12C-mutated locally advanced or metastatic non-small cell lung cancer (NSCLC), as determined by an FDA-approved test, who have received at least one prior systemic therapy	Mirati Therapeutics, Inc.	N	[LINK]	Single arm clincal trial only	M	[LINK]	Conditional approval (EMA), further studies required RWD suggested	Y	Oncology
adalimumab	Humira	2011-11-05	Treatment of pediatric patients with ulcerative colitis	Designated/Approved	treatment of moderately to severely active ulcerative colitis in pediatric patients 5 years of age and older. Limitations of Use: The effectiveness of HUMIRA has not been established in patients who have lost response to or were intolerant to TNF blockers.	02/24/2021	02/24/2028	treatment of moderately to severely active ulcerative colitis in pediatric patients 5 years of age and older. Limitations of Use: The effectiveness of HUMIRA has not been established in patients who have lost response to or were intolerant to TNF blockers.	AbbVie, Inc.	Y	[LINK]	International registry and claims data used for postmarketing experience	Y	[LINK]	International registry and claims data used for postmarketing experience	N	Gastrointestinal
ADAMTS13, recombinant-krhn	Adzynma	07/29/2008	Treatment of thrombotic thrombocytopenic purpura including its congenital, acquired idiopathic, and secondary forms	Designated/Approved	prophylactic or on demand enzyme replacement therapy (ERT) in adult and pediatric patients with congenital thrombotic thrombocytopenic purpura (cTTP)	2023-09-11	2030-09-11	prophylactic or on demand enzyme replacement therapy (ERT) in adult and pediatric patients with congenital thrombotic thrombocytopenic purpura (cTTP)	Takeda Development Center Americas, Inc.	N	[LINK]	clincal trial	N	[LINK]	ODD approval for ADAMTS13 granted by EMA; no submission for treatment to date	N	Hematology
afamelanotide	SCENESSE®	07/17/2008	Treatment of erythropoietic porphyrias	Designated/Approved	SCENESSE® is indicated to increase pain free light exposure in adult patients with a history of phototoxic reactions from erythropoietic protoporphyria (EPP)	2019-08-10	2026-08-10	Indicated to increase pain free light exposure in adult patients with a history of phototoxic reactions from erythropoietic protoporphyria (EPP).	Clinuvel Inc.	Y	[LINK]	EU postmarketing surveillance data from EU not sufficient for safety, requirement to set up registry to demonstrate long term safety	Y	[LINK]	EMA has indicated that a disease registry has been set up to post marketing purposed	N	Dermatology
aflibercept	Eylea	07/23/2019	Treatment of Retinopathy of Prematurity	Designated/Approved	treatment of retinopathy of prematurity (ROP)	2023-08-02	2030-08-02	treatment of retinopathy of prematurity (ROP)	Regeneron Pharmaceuticals, Inc.	N	[LINK]	clincal trial	N	[LINK]	Clincal trials used as evidence	N	Opthalmology
agalsidase beta	Fabrazyme	01/19/1988	Treatment of Fabry's disease.	Designated/Approved	treatment of adult and pediatric patients 2 years of age and older with confirmed Fabry disease	2021-11-03	2028-11-03	treatment of pediatric patients 2 years of age up to patients 8 years of age with confirmed Fabry disease	Genzyme Corporation	Y	[LINK]	Clinical trial for >2 yrs, historical control arm to assess long term out comes. Disease registry set up. Result from analysis label expansion	M	[LINK]	Not indicated for childen aged 2-8 years. However disease registry has been set up.	N	Metabolic
alirocumab	Praluent	06/15/2017	Treatment of homozygous familial hypercholesterolemia	Designated/Approved	as an adjunct to other LDL-C-lowering therapies in adult patients with homozygous familial hypercholesterolemia (HoFH) to reduce LDL-C	2021-01-04	2028-01-04	as an adjunct to other LDL-C-lowering therapies in adult patients with homozygous familial hypercholesterolemia (HoFH) to reduce LDL-C	Regeneron Pharmaceuticals, Inc.	N	[LINK]	clinicaltrial for HoFH	M	[LINK]	Non-interventional drug utlization study used to assess effectiveness in HeFH NOT HoFH, HoFH not yet included on label	N	Metabolic
allogeneic cultured keratinocytes and dermal fibroblasts in murine collagen-dsat	StrataGraft	05/21/2012	Treatment of hospitalized patients with complex skin defects resulting from partial and full thickness skin burns requiring excision and grafting	Designated/Approved	Treatment of adults with thermal burns containing intact dermal elements for which surgical intervention is clinically indicated (deep partial-thickness burns)	06/15/2021	06/15/2028	Treatment of adults with thermal burns containing intact dermal elements for which surgical intervention is clinically indicated (deep partial-thickness burns)	Stratatech Corporation, a Mallinckrodt company	N	[LINK]	clincal trials	N	[LINK]	No information on EMA website, however Takeda press realease does indicate ODD status with EMA	N	Surgery
allogeneic processed thymus tissue-agdc	Rethymic	08/15/2003	Treatment of congenital athymia	Designated/Approved	immune reconstitution in pediatric patients with congenital athymia	2021-08-10	2028-08-10	immune reconstitution in pediatric patients with congenital athymia	Enzyvant Therapeutics GmbH	N	[LINK]	clincal trials	N	[LINK]	No information on EMA website, however Takeda press realease does indicate ODD status with EMA	N	Immunology
alpelisib	Vijoice	11/18/2019	Treatment of PIK3CA-related overgrowth spectrum	Designated/Approved	Treatment of adult and pediatric patients 2 years of age and older with severe manifestations of PIK3CA-Related Overgrowth Spectrum (PROS) who require systemic therapy	2022-05-04	2029-05-04	Treatment of adult and pediatric patients 2 years of age and older with severe manifestations of PIK3CA-Related Overgrowth Spectrum (PROS) who require systemic therapy	Novartis Pharmaceuticals Corporation	Y	[LINK]	Non-interventional, retrospective chart review of 57 patients with PROS (≥2 years) treated with alpelisib through compassionate use.	N	[LINK]	Application withdrwan 10th Nov 2023	N	Multiple
amifampridine	Firdapse	2009-12-11	Treatment of Lambert-Eaton Myasthenic Syndrome	Designated/Approved	Treatment of Lambert-Eaton myasthenic syndrome (LEMS) in adults and pediatric patients 6 years of age and older	09/29/2022			Catalyst Pharmaceuticals, Inc.	N	[LINK]	clincal trials	N	[LINK]	Indicated in adults only; clinical trials used as evidence only so far	N	Neurology
anacaulase-bcdb	NexoBrid	08/20/2003	Debridement of acute, deep dermal burns in hospitalized patients	Designated/Approved	eschar removal in adults with deep partial thickness (DPT) and/or full thickness (FT) thermal burns	12/28/2022	12/28/2029	eschar removal in hospitalized adults with deep partial thickness (DPT) and/or full thickness (FT) thermal burns	MediWound, Ltd.	N	[LINK]	clincal trials	M	[LINK]	Clinical trials used as evidence for label extension; however in 2020 RWE was submitted from " MW2013-06-01" study to demonstate effectiveness of risk minimisation measures	N	Surgery
anakinra	Kineret	06/29/2020	Treatment of Deficiency of IL-1 Receptor Antagonist	Designated/Approved	treatment of Deficiency of Interleukin-1 Receptor Antagonist (DIRA)	12/18/2020	12/18/2027	treatment of Deficiency of Interleukin-1 Receptor Antagonist (DIRA)	Swedish Orphan Biovitrum AB (PUBL)	Y	[LINK]	Safety and effectiveness assessed in natural history observational study	N	[LINK]	No evidence on EMA website for label extension for DIRA	N	Immunology
ansuvimab-zykl	EBANGA™	2019-08-05	Treatment of Ebola Virus Disease	Designated/Approved	treatment of infection caused by Zaire ebolavirus in adult and pediatric patients, including neonates born to a mother who is RT-PCR positive for Zaire ebolavirus infection	12/21/2020	12/21/2027	treatment of infection caused by Zaire ebolavirus in adult and pediatric patients, including neonates born to a mother who is RT-PCR positive for Zaire ebolavirus infection	Emergent Manufacturing Operations Baltimore LLC	N	[LINK]	clincal trials	N	-	No evidence for EMA approval on EMA website	N	Infectious disease
Anthrax Vaccine Adsorbed, Adjuvanted	Cyfendus	08/19/2021	Post-exposure prophylaxis of anthrax disease resulting from suspected or confirmed Bacillus anthracis exposure	Designated/Approved	post-exposure prophylaxis of disease following suspected or confirmed exposure to Bacillus anthracis in persons 18 through 65 years of age when administered in conjunction with recommended antibacterial drugs	07/20/2023			Emergent Product Development Gaithersburg, Inc.	N	[LINK]	clincal trials	N	-	No evidence for EMA approval on EMA website	N	Infectious disease
antihemophilic factor (recombinant), Fc-VWF-XTEN fusion protein-ehtl	Altuviiio	2017-03-08	Treatment of hemophilia A	Designated/Approved	in adults and children with hemophilia A (congenital factor VIII deficiency) for routine prophylaxis to reduce the frequency of bleeding episodes; on-demand treatment and control of bleeding episodes; and perioperative management of bleeding	02/22/2023	02/22/2030	in adults and children with hemophilia A (congenital factor VIII deficiency) for routine prophylaxis to reduce the frequency of bleeding episodes; on-demand treatment and control of bleeding episodes; and perioperative management of bleeding	Bioverativ Therapeutics, Inc.	N	[LINK]	clincal trials	N	[LINK]	Application in progress, PIP amdended in Nov 2023; clinical trials only	N	Hematology
apremilast	OTEZLA®	01/17/2013	Treatment of Behcet's disease	Designated/Approved	OTEZLA is indicated for the treatment of adult patients with oral ulcers associated with Behçet¿s Disease.	07/19/2019	07/19/2026	For the treatment of adult patients with oral ulcers associated with Behçet¿s disease	Amgen Inc.	N	[LINK]	Clinical trials	M	[LINK]	No evidence for label extension on EMA website; however CPRD and registry data (PsOBest) used as evidence to support long-term safety and effectiveness in 2022	N	Multiple
artesunate		03/28/2006	Immediate treatment of malaria	Designated/Approved	Artesunate for Injection is indicated for the initial treatment of severe malaria in adult and pediatric patients. Treatment of severe malaria with Artesunate for Injection should always be followed by a complete treatment course of an appropriate oral antimalarial regimen.	05/26/2020	05/26/2027	For the initial treatment of severe malaria in adult and pediatric patients to always be followed by a complete treatment course of an appropriate oral antimalarial regimen.	Amivas Inc.	N	[LINK]	Clinical trials conducted in Africa and Asia	M	[LINK]	Clinical trials for approval; registry studies planned to assess safety	N	Infectious disease
asciminib	Scemblix	02/27/2017	Treatment of chronic myelogenous leukemia	Designated/Approved	Treatment of adult patients with Philadelphia chromosome-positive chronic myeloid leukemia (Ph+ CML) in chronic phase (CP) with the T315I mutation	10/29/2021	10/29/2028	Treatment of adult patients with Philadelphia chromosome-positive chronic myeloid leukemia (Ph+ CML) in chronic phase (CP) with the T315I mutation	Novartis Pharmaceutical Corporation	N	[LINK]	Clinical trials	N	[LINK]	Clinical trials	Y	Oncology
asciminib	Scemblix	02/27/2017	Treatment of chronic myelogenous leukemia	Designated/Approved	Treatment of adult patients with Philadelphia chromosome-positive chronic myeloid leukemia (Ph+ CML) in chronic phase (CP), previously treated with two or more tyrosine kinase inhibitors (TKIs)	10/29/2021	10/29/2028	Treatment of adult patients with Philadelphia chromosome-positive chronic myeloid leukemia (Ph+ CML) in chronic phase (CP), previously treated with two or more tyrosine kinase inhibitors (TKIs)	Novartis Pharmaceutical Corporation	N	[LINK]	Clinical trials	N	[LINK]	Clinical trials	Y	Oncology
asparaginase erwinia chrysanthemi (recombinant)-rywn	Rylaze	06/22/2021	Treatment of Acute lymphoblastic leukemia	Designated/Approved	As a component of a multi-agent chemotherapeutic regimen for the treatment of acute lymphoblastic leukemia (ALL) and lymphoblastic lymphoma (LBL) in adult and pediatric patients 1 month or older who have developed hypersensitivity to E. coli-derived asparaginase.	06/30/2021			Jazz Pharmaceuticals Ireland Limited	N	[LINK]	Clinical trials	N	[LINK]	Clinical trials	Y	Oncology
atezolizumab	Tecentriq	2020-08-10	treatment of soft tissue sarcoma	Designated/Approved	as a single agent for the treatment of adult and pediatric patients 2 years of age and older with unresectable or metastatic alveolar soft part sarcoma (ASPS)	2022-09-12	2029-09-12	treatment of adult and pediatric patients 2 years of age and older with unresectable or metastatic alveolar soft part sarcoma (ASPS)	Genentech, Inc.	N	[LINK]	Clinical trials	N	-	No evidence for EMA label extension on EMA website	Y	Oncology
atezolizumab	TECENTRIQ	10/13/2016	Treatment of small cell lung cancer (SCLC)	Designated/Approved	TECENTRIQ®, in combination with carboplatin and etoposide, is indicated for the first-line treatment of adult patients with extensive-stage small cell lung cancer (ES-SCLC)	03/18/2019	03/18/2026	TECENTRIQ®, in combination with carboplatin and etoposide, is indicated for the first-line treatment of adult patients with extensive-stage small cell lung cancer (ES-SCLC)	Genentech, Inc.	N	[LINK]	Clinical trials	N	[LINK]	Clinical trials	Y	Oncology
atezolizumab	TECENTRIQ®	02/13/2017	Treatment of Stage llb, llc, lll and IV melanoma	Designated/Approved	indicated in combination with cobimetinib and vemurafenib for the treatment of patients with BRAF V600 mutation-positive unresectable or metastatic melanoma	07/30/2020	07/30/2027	indicated in combination with cobimetinib and vemurafenib for the treatment of patients with BRAF V600 mutation-positive unresectable or metastatic melanoma	Genentech, Inc.	N	[LINK]	Clinical trials	N	[LINK]	No evidence for EMA label extension on EMA website	Y	Oncology
atezolizumab + bevacizumab	Tecentriq and Avastin	2018-08-01	Treatment of hepatocellular carcinoma (HCC)	Designated/Approved	AVASTIN, in combination with atezolizumab, for the treatment of patients with unresectable or metastatic hepatocellular carcinoma who have not received prior systemic therapy.	05/29/2020	05/29/2027	AVASTIN for the treatment of patients with unresectable or metastatic hepatocellular carcinoma who have not received prior systemic therapy.	Genentech, Inc.	N	[LINK]	Clinical trials	N	[LINK]	Clinical trials	Y	Oncology
atezolizumab + bevacizumab	Tecentriq and Avastin	2018-08-01	Treatment of hepatocellular carcinoma (HCC)	Designated/Approved	TECENTRIQ, in combination with bevacizumab, for the treatment of patients with unresectable or metastatic hepatocellular carcinoma who have not received prior systemic therapy.	05/29/2020	05/29/2027	TECENTRIQ for the treatment of patients with unresectable or metastatic hepatocellular carcinoma who have not received prior systemic therapy.	Genentech, Inc.	N	[LINK]	Clinical trials	N	[LINK]	Clinical trials	Y	Oncology
atoltivimab, maftivimab, and odesivimab-ebgn	INMAZEB™	07/14/2016	Treatment of ebola virus infection	Designated/Approved	treatment of infection caused by Zaire ebolavirus in adult and pediatric patients, including neonates born to a mother who is RT-PCR positive for Zaire ebolavirus infection	10/14/2020	10/14/2027	treatment of infection caused by Zaire ebolavirus in adult and pediatric patients, including neonates born to a mother who is RT-PCR positive for Zaire ebolavirus infection	Regeneron Pharmaceuticals, Inc.	N	[LINK]	Clinical trials	N	[LINK]	Clinical trials	N	Infectious disease
avacopan	Tavneos	2014-02-06	Treatment of anti-neutrophil cytoplasmic autoantibodies associated vasculitides (granulomatosis with polyangiitis or Wegener's granulomatosis, microscopic polyangiitis, and Churg-Strauss syndrome).	Designated/Approved	As an adjunctive treatment of adult patients with severe active anti-neutrophil cytoplasmic autoantibody (ANCA)-associated vasculitis (granulomatosis with polyangiitis [GPA] and microscopic polyangiitis [MPA]) in combination with standard therapy including glucocorticoids	2021-07-10	2028-07-10	As an adjunctive treatment of adult patients with severe active anti-neutrophil cytoplasmic autoantibody (ANCA)-associated vasculitis (granulomatosis with polyangiitis [GPA] and microscopic polyangiitis [MPA])	ChemoCentryx, Inc.	N	[LINK]	Clinical trials	M	[LINK]	Clinical trials; reigstry analysis plans to assess safety	N	Immunology	[LINK]
avalglucosidase alfa-ngpt	Nexviazyme	11/19/2013	Treatment of Pompe Disease	Designated/Approved	Treatment of patients 1 year of age and older with late-onset Pompe disease (lysosomal acid alpha-glucosidase [GAA] deficiency)	2021-06-08			Genzyme Corporation, a Sanofi Company	Y	[LINK]	Clinical trials; long term clinical registry set up	Y	[LINK]	Ongoing registry studies to assess clinical safety	N	Metabolic
avapritinib	Ayvakit	01/21/2016	Treatment of mastocytosis	Designated/Approved	Treatment of adult patients with advanced systemic mastocytosis (AdvSM). AdvSM includes patients with aggressive systemic mastocytosis (ASM), systemic mastocytosis with an associated hematological neoplasm (SM-AHN), and mast cell leukemia (MCL).	06/16/2021	06/16/2028	Treatment of adult patients with advanced systemic mastocytosis (AdvSM). AdvSM includes patients with aggressive systemic mastocytosis (ASM), systemic mastocytosis with an associated hematological neoplasm (SM-AHN), and mast cell leukemia (MCL).	Blueprint Medicines Corporation	N	[LINK]	clincal trial	M	[LINK]	Clinical trials for approval; real-world studies planned to assess safety and effectiveness as part of approval conditions for GIST, no mention for mastocytosis	Y	Oncology
avapritinib	Ayvakit	01/21/2016	Treatment of mastocytosis	Designated/Approved	treatment of adult patients with indolent systemic mastocytosis (ISM)	05/22/2023	05/22/2030	treatment of adult patients with indolent systemic mastocytosis (ISM)	Blueprint Medicines Corporation	N	[LINK]	clincal trial	M	[LINK]	Clinical trials for approval; real-world studies planned to assess safety and effectiveness as part of approval conditions for GIST, no mention for mastocytosis	Y	Oncology
avapritinib	Ayvakit	2016-06-01	Treatment of gastrointestinal stromal tumors	Designated/Approved	Treatment of adults with unresectable or metastatic GIST harboring a platelet-derived growth factor receptor alpha (PDGFRA) exon 18 mutation, including PDGFRA D842V mutations	2020-09-01	2027-09-01	Treatment of adults with unresectable or metastatic GIST harboring a platelet-derived growth factor receptor alpha (PDGFRA) exon 18 mutation, including PDGFRA D842V mutations	Blueprint Medicines Corporation	N	[LINK]	clincal trial	Y	[LINK]	Clinical trials for approval; real-world studies planned to assess safety and effectiveness as part of approval conditions for GIST, no mention for mastocytosis	Y	Oncology
avatrombopag maleate		2011-01-09	Treatment of idiopathic thrombocytopenic purpura	Designated/Approved	DOPTELET is indicated for the treatment of thrombocytopenia in adult patients with chronic immune thrombocytopenia who have had an insufficient response to a previous treatment	06/26/2019	06/26/2026	For the treatment of thrombocytopenia in adult patients with chronic immune thrombocytopenia who have had an insufficient response to a previous treatment	Sobi, Inc.	N	[LINK]	Clincal trials used as evidence	N	[LINK]	Clincal trials used as evidence	N	Hematology
axicabtagene ciloleucel	Yescarta	03/27/2014	Treatment of diffuse large B-cell lymphoma	Designated/Approved	Treatment of adult patients with large B-cell lymphoma that is refractory to first-line chemoimmunotherapy or that relapses within 12 months of first-line chemoimmunotherapy. Limitations of Use: Yescarta is not indicated for the treatment of patients with primary central nervous system lymphoma.	2022-01-04	2029-01-04	treatment of adult patients with diffuse large B-cell lymphoma (DLBCL) that is refractory to first-line chemoimmunotherapy or that relapses within 12 months of first-line chemoimmunotherapy, treatment of adult patients with DLBCL arising from follicular lymphoma that is refractory to first-line chemoimmunotherapy or that relapses within 12 months of first-line chemoimmunotherapy, and treatment of…	Kite Pharma, Inc.	N	[LINK]	Clincal trials used as evidence	N	[LINK]	Clincal trials used as evidence	Y	Oncology
axicabtagene ciloleucel	Yescarta	04/25/2016	Treatment of follicular lymphoma.	Designated/Approved	Treatment of adult patients with large B-cell lymphoma that is refractory to first-line chemoimmunotherapy or that relapses within 12 months of first-line chemoimmunotherapy. Limitations of Use: Yescarta is not indicated for the treatment of patients with primary central nervous system lymphoma.	2022-01-04	2029-01-04	treatment of adult patients with diffuse large B-cell lymphoma (DLBCL) that is refractory to first-line chemoimmunotherapy or that relapses within 12 months of first-line chemoimmunotherapy, treatment of adult patients with DLBCL arising from follicular lymphoma that is refractory to first-line chemoimmunotherapy or that relapses within 12 months of first-line chemoimmunotherapy, and treatment of…	Kite Pharma, Inc.	N	[LINK]	Clincal trials used as evidence	N	[LINK]	Clincal trials used as evidence	Y	Oncology
axicabtagene ciloleucel	Yescarta	04/25/2016	Treatment of follicular lymphoma.	Designated/Approved	Treatment of adult patients with relapsed or refractory follicular lymphoma after two or more lines of systemic therapy	2021-05-03	2028-05-03	Treatment of adult patients with relapsed or refractory follicular lymphoma after two or more lines of systemic therapy, excluding patients with diffuse large B-cell lymphoma arising from follicular lymphoma.	Kite Pharma, Inc.	N	[LINK]	Clincal trials used as evidence	N	[LINK]	Clincal trials used as evidence	Y	Oncology
axicabtagene ciloleucel	Yescarta	04/20/2016	Treatment of primary mediastinal B-cell lymphoma.	Designated/Approved	Treatment of adult patients with large B-cell lymphoma that is refractory to first-line chemoimmunotherapy or that relapses within 12 months of first-line chemoimmunotherapy. Limitations of Use: Yescarta is not indicated for the treatment of patients with primary central nervous system lymphoma.	2022-01-04	2029-01-04	treatment of adult patients with diffuse large B-cell lymphoma (DLBCL) that is refractory to first-line chemoimmunotherapy or that relapses within 12 months of first-line chemoimmunotherapy, treatment of adult patients with DLBCL arising from follicular lymphoma that is refractory to first-line chemoimmunotherapy or that relapses within 12 months of first-line chemoimmunotherapy, and treatment of…	Kite Pharma, inc.	N	[LINK]	Clincal trials used as evidence	N	[LINK]	Clincal trials used as evidence	Y	Oncology
azacitidine	Vidaza	07/28/2021	Treatment of Juvenile myelomonocytic leukemia	Designated/Approved	Treatment of pediatric patients aged one month and older with newly diagnosed juvenile myelomonocytic leukemia (JMML)	05/20/2022	05/20/2029	Treatment of pediatric patients aged one month and older with newly diagnosed juvenile myelomonocytic leukemia (JMML)	Celgene Corporation (a Bristol-Myers Squibb Company)	N	[LINK]	Clincal trials used as evidence	N	[LINK]	Not yet indicated for JMML	Y	Oncology
Azacitidine	ONUREG	06/18/2008	Treatment of acute myeloid leukemia	Designated/Approved	ONUREG is indicated for continued treatment of adult patients with acute myeloid leukemia who achieved first complete remission (CR) or complete remission with incomplete blood count recovery (CRi) following intensive induction chemotherapy and are not able to complete intensive curative therapy	2020-01-09	2027-01-09	ONUREG is indicated for continued treatment of adult patients with acute myeloid leukemia who achieved first complete remission (CR) or complete remission with incomplete blood count recovery (CRi) following intensive induction chemotherapy and are not able to complete intensive curative therapy	Bristol-Myers Squibb	N	[LINK]	Clincal trials used as evidence	N	[LINK]	Clincal trials used as evidence	Y	Oncology
baclofen	OZOBAX	12/16/1991	Treatment of intractable spasticity due to multiple sclerosis or spinal cord injury.	Designated/Approved	Treatment of spasticity resulting from multiple sclerosis, particularly for the relief of flexor spasms and concomitant pain, clonus, and muscular rigidity. OZOBAX may also be of some value in patients with spinal cord injuries and other spinal cord diseases.	09/18/2019			Metacel Pharmaceuticals, LLC	N	[LINK]	Clincal trials used as evidence	N	-	Old drug; No evidence for recent approval with EMA	N	Neurology
bedaquiline	SIRTURO	2005-10-01	Treatment of active tuberculosis	Designated/Approved	SIRTURO is a diarylquinoline antimycobacterial drug indicated as part of combination therapy in the treatment of adult and pediatric patients (12 to less than 18 years of age and weighing at least 30 kg) with pulmonary multi-drug resistant tuberculosis (MDR-TB). Reserve SIRTURO for use when an effective treatment regimen cannot otherwise be provided.	2019-09-08	2026-09-08	As part of combination therapy in the treatment of pediatric patients (12 to less than 18 years of age and weighing at least 30 kg) with pulmonary multi-drug resistant tuberculosis (MDR-TB)	Janssen Research & Development, LLC	N	[LINK]	Clincal trials used as evidence	Y	[LINK]	Clinical trials used as evidence for approval, however registry data will be used to investigate clinical effectiveness and safety	N	Infectious disease
bedaquiline	SIRTURO	2005-10-01	Treatment of active tuberculosis	Designated/Approved	SIRTURO is a diarylquinoline antimycobacterial drug indicated as part of combination therapy in adult and pediatric patients (5 years and older and weighing at least 15 kg) with pulmonary multi-drug resistant tuberculosis (MDR-TB). Reserve SIRTURO for use when an effective treatment regimen cannot otherwise be provided.	05/27/2020	05/27/2027	As part of combination therapy in the treatment of pediatric patients 5 years and older to less than 12 years of age and weighing at least 15 kg with pulmonary multi-drug resistant tuberculosis (MDR-TB)	Janssen Research & Development, LLC	N	[LINK]	Clincal trials used as evidence	Y	[LINK]	Clinical trials used as evidence for approval, however registry data will be used to investigate clinical effectiveness and safety	N	Infectious disease
belantamab mafodotin-blmf	BLENREP	06/22/2017	Treatment of multiple myeloma	Designated/Approved	for the treatment of adults with relapsed or refractory multiple myeloma who have received at least 4 prior therapies, including an anti-CD38 monoclonal antibody, a proteasome inhibitor, and an immunomodulatory agent (indication withdrawn)	2020-05-08	2023-06-02	for the treatment of adults with relapsed or refractory multiple myeloma who have received at least 4 prior therapies, including an anti-CD38 monoclonal antibody, a proteasome inhibitor, and an immunomodulatory agent (indication withdrawn)	GlaxoSmithKline Intellectual Property Development Ltd.	N	[LINK]	Clincal trials used as evidence	N	[LINK]	Product withdrawn due to lack of efficacy (Dec 2023)	Y	Oncology
belumosudil	Rezurock	2017-05-10	Treatment of graft versus host disease (GVHD)	Designated/Approved	Treatment of adult and pediatric patients 12 years and older with chronic graft-versus-host disease (chronic GVHD) after failure of at least two prior lines of systemic therapy	07/16/2021	07/16/2028	Treatment of adult and pediatric patients 12 years and older with chronic graft-versus-host disease (chronic GVHD) after failure of at least two prior lines of systemic therapy	Kadmon Pharmaceuticals, LLC	N	[LINK]	Clincal trials used as evidence	N	[LINK]	ODD approval for belumosudil granted by EMA; no submission for treatment to date	N	Oncology
belzutifan	Welireg	06/24/2020	Treatment of von Hippel-Lindau disease	Designated/Approved	Treatment of adult patients with von Hippel-Lindau (VHL) disease who require therapy for associated renal cell carcinoma (RCC), central nervous system (CNS) hemangioblastomas, or pancreatic neuroendocrine tumors (pNET), not requiring immediate surgery	08/13/2021	08/13/2028	Treatment of adult patients with von Hippel-Lindau (VHL) disease who require therapy for associated renal cell carcinoma (RCC), central nervous system (CNS) hemangioblastomas, or pancreatic neuroendocrine tumors (pNET), not requiring immediate surgery	Merck Sharp & Dohme, LLC	N	[LINK]	Clincal trials used as evidence	M	[LINK]	ODD approval for belzutifan granted by EMA; no submission for treatment to date; approved in the UK	Y	Oncology
beremagene geperpavec-svdt	Vyjuvek	2017-02-11	Treatment of dystrophic epidermolysis bullosa	Designated/Approved	treatment of wounds in patients 6 months of age and older with dystrophic epidermolysis bullosa (DEB) with mutation(s) in the collagen type VII alpha 1 chain (COL7A1) gene	05/19/2023	05/19/2030	treatment of wounds in patients 6 months of age and older with dystrophic epidermolysis bullosa (DEB) with mutation(s) in the collagen type VII alpha 1 chain (COL7A1) gene	Krystal Biotech, Inc.	N	[LINK]	Clincal trials used as evidence	N	[LINK]	EMA authorization announced by Krystal, no evidence on EMA site yet. Clinical tirls used	N	Dermatology
berotralstat	ORLADEYO™	2017-01-11	Treatment of C1-inhibitor-dependent angioedema (including prevention and treatment of attacks)	Designated/Approved	prophylaxis to prevent attacks of hereditary angioedema (HAE) in adults and pediatric patients 12 years of age and older	2020-03-12	2027-03-12	prophylaxis to prevent attacks of hereditary angioedema (HAE) in adults and pediatric patients 12 years of age and older	BioCryst Pharmaceuticals, Inc.	N	[LINK]	Clincal trials used as evidence	Y	[LINK]	2-arm open label uncontolled non-randomized study to assess long term clinical effectiveness	N	Hematology
betibeglogene autotemcel	Zynteglo	03/18/2013	Treatment of B-thalassemia major and intermedia	Designated/Approved	Treatment of adult and pediatric patients with beta-thalassemia who require regular red blood cell (RBC) transfusions	08/17/2022	08/17/2029	Treatment of adult and pediatric patients with beta-thalassemia who require regular red blood cell (RBC) transfusions	bluebird bio, Inc.	N	[LINK]	Clincal trials used as evidence	N	[LINK]	Treatment withdrawn by request of sponsor	N	Hematology
bictegravir, emtricitabine, and tenofovir alafenamide	Biktarvy	05/17/2017	Treatment of Human Immunodeficiency Virus type 1 infection in pediatric patients	Designated/Approved	As a complete regimen for the treatment of human immunodeficiency virus type 1 (HIV-1) infection in adults and pediatric patients weighing at least 14 kg who have no antiretroviral treatment history or to replace the current antiretroviral regimen in those who are virologically-suppressed (HIV-1 RNA less than 50 copies per mL) on a stable antiretroviral regimen with no history of treatment failur…	2021-07-10	2028-07-10	As a complete regimen for the treatment of human immunodeficiency virus type 1 (HIV-1) infection in pediatric patients weighing 14 kg to less than 25 kg who have no antiretroviral treatment history or to replace the current antiretroviral regimen in those who are virologically-suppressed (HIV-1 RNA less than 50 copies per mL) on a stable antiretroviral regimen with no history of treatment failure…	Gilead Sciences, Inc.	Y	[LINK]	Antiretroviral Pregnancy Registry (APR)	N	[LINK]	Antiretroviral Pregnancy Registry (APR)	N	Infectious disease
bictegravir, emtricitabine, and tenofovir alafenamide	Biktarvy	05/17/2017	Treatment of Human Immunodeficiency Virus type 1 infection in pediatric patients	Designated/Approved	BIKTARVY® is indicated as a complete regimen for the treatment of human immunodeficiency virus type 1 (HIV-1) infection in adults and pediatric patients weighing at least 25 kg who have no antiretroviral treatment history or to replace the current antiretroviral regimen in those who are virologically-suppressed (HIV-1 RNA less than 50 copies per mL) on a stable antiretroviral with no history of t…	06/18/2019	06/18/2026	As a complete regimen for the treatment of human immunodeficiency virus type 1 (HIV-1) infection in pediatric patients weighing at least 25 kg who have no antiretroviral treatment history or to replace the current antiretroviral regimen in those who are virologically-suppressed (HIV-1 RNA less than 50 copies per mL) on a stable antiretroviral with no history of treatment failure and no known subs…	Gilead Sciences, Inc.	Y	[LINK]	Antiretroviral Pregnancy Registry (APR)	N	[LINK]	Antiretroviral Pregnancy Registry (APR)	N	Infectious disease
birch triterpenes	Filsuvez	2014-07-08	Treatment of epidermolysis bullosa	Designated/Approved	Treatment of wounds associated with dystrophic and junctional epidermolysis bullosa (EB) in adult and pediatric patients 6 months of age and older	12/18/2023			Amryt Research, Ltd.	N	[LINK]	Clincal trials used as evidence	Y	[LINK]	Supporting evidence from literature review and non-EB clinical trials	N	Dermatology
bosutinib	Bosulif	02/24/2009	Treatment of chronic myelogenous leukemia	Designated/Approved	treatment of pediatric patients 1 year of age and older with chronic phase (CP) Philadelphia chromosome positive chronic myelogenous leukemia (Ph+ CML), newly-diagnosed or resistant or intolerant to prior therapy	09/26/2023	09/26/2030	treatment of pediatric patients 1 year of age and older with chronic phase (CP) Philadelphia chromosome-positive chronic myelogenous leukemia (Ph+ CML), newly-diagnosed or resistant or intolerant to prior therapy	PF PRISM C.V.	N	[LINK]	Clincal trials used as evidence	N	[LINK]	No submission for lable expansion for pediatric population to date	Y	Oncology
botulinum toxin type A	Botox	1991-06-12	Treatment of dynamic muscle contracture in pediatric cerebral palsy patients	Designated/Approved	BOTOX is indicated for the treatment of upper limb spasticity in pediatric patients 2 to 17 years of age.	06/20/2019	06/20/2026	For the treatment of upper limb spasticity in pediatric cerebral palsy patients 2 to 17 years of age	Allergan, Inc.	N	[LINK]	Clincal trials used as evidence	N	-	Old drug; No evidence for recent approval with EMA	N	Neurology
brentuximab vedotin	Adcetris	01/30/2007	Treatment of Hodgkin's lymphoma	Designated/Approved	treatment of pediatric patients 2 years and older with previously untreated high risk classical Hodgkin lymphoma (cHL) in combination with doxorubicin, vincristine, etoposide, prednisone, and cyclophosphamide	2022-10-11	2029-10-11	treatment of pediatric patients 2 years and older with previously untreated high risk classical Hodgkin lymphoma (cHL)	Seagen Inc.	N	[LINK]	Clincal trials used as evidence	N	[LINK]	Clincal trials used as evidence	Y	Oncology
brexucabtagene autoleucel	Tecartus	04/20/2016	Treatment of acute lymphoblastic leukemia (ALL)	Designated/Approved	Treatment of adult patients with relapsed or refractory B-cell precursor acute lymphomblastic leukemia (ALL)	2021-01-10	2028-01-10	Treatment of adult patients with relapsed or refractory B-cell precursor acute lymphomblastic leukemia (ALL)	Kite Pharma, Inc.	N	[LINK]	Clincal trials used as evidence	Y	[LINK]	Historical control arms; planned non-interventional safety and efficacy study using registry data	Y	Oncology
brexucabtagene autoleucel	TECARTUS™	04/28/2016	Treatment of mantle cell lymphoma.	Designated/Approved	TECARTUS¿ is indicated for the treatment of adult patients with relapsed or refractory mantle cell lymphoma (MCL)	07/24/2020	07/24/2027	TECARTUS¿ is indicated for the treatment of adult patients with relapsed or refractory mantle cell lymphoma (MCL)	Kite Pharma, Inc.	N	[LINK]	Clincal trials used as evidence	Y	[LINK]	Historical control arms; planned non-interventional safety and efficacy study using registry data	Y	Oncology
brigatinib	Alunbrig	04/28/2016	Treatment of anaplastic lymphoma kinase-positive (ALK+), c-ros 1 oncogene positive (ROS1+), or epidermal growth factor receptor positive (EGFR+) non-small cell lung cancer (NSCLC).	Designated/Approved	ALUNBRIG (brigatinib) is indicated for the treatment of adult patients with anaplastic lymphoma kinase (ALK)-positive metastatic non-small cell lung cancer (NSCLC) as detected by an FDA-approved test.	05/22/2020	05/22/2027	For the treatment of adult patients with anaplastic lymphoma kinase (ALK)-positive metastatic non-small cell lung cancer (NSCLC) as detected by an FDA-approved test, not including patients who have progressed on or are intolerant to crizotinib.	Takeda Development Center Americas, Inc.	N	[LINK]	Clincal trials used as evidence	M	[LINK]	Plans to submit results of ongoing effectiveness and safety study	Y	Oncology
Brilliant Blue G Ophthalmic Solution 0.025%	DORC ILM-Blue	07/31/2012	For use as an aid in ophthalmic surgery by selectively staining the internal limiting membrane	Designated/Approved	TissueBlue (Brilliant Blue G Ophthalmic Solution) 0.025% is indicated to selectively stain the internal limiting membrane (ILM).	12/20/2019	12/20/2026	Indicated to selectively stain the internal limiting membrane (ILM)	Dutch Ophthalmic Research Center International BV	N	[LINK]	Clincal trials used as evidence	N	-	No evidence on the EMA site	N	Opthalmology
brincidofovir	Tembexa	2018-05-06	Treatment of smallpox	Designated/Approved	Treatment of human smallpox disease caused by variola virus in adult and pediatric patients, including neonates	2021-04-06	2028-04-06	Treatment of human smallpox disease caused by variola virus in adult and pediatric patients, including neonates	Emergent BioDefense Operations Lansing LLC	N	[LINK]	Due to nature of disease, it was determined not to be ethical to conduct human studies	N	-	ODD approval for belzutifan granted by EMA; no submission for treatment to date	N	Infectious disease
budesonide	Tarpeyo	05/17/2010	To slow the progression of immunoglobulin A nephropathy & delay kidney failure in patients affected by the disease.	Designated/Approved	to reduce proteinuria in adults with primary immunoglobulin A nephropathy (IgAN) at risk of rapid disease progression, generally a urine protein-to-creatinine ratio (UPCR) > or = 1.5 g/g	12/15/2021	12/15/2028	to reduce proteinuria in adults with primary immunoglobulin A nephropathy (IgAN) at risk of rapid disease progression, generally a urine protein-to-creatinine ratio (UPCR) > or = 1.5 g/g	Calliditas Therapeutics AB	N	[LINK]	Clincal trials used as evidence	N	[LINK]	Clincal trials used as evidence	N	Nephrology
burosumab-twza	Crysvita	12/14/2009	Treatment of X-linked hypophosphatemia (formerly known as vitamin D-resistant rickets)	Designated/Approved	CRYSVITA is indicated for the treatment of X-linked hypophosphatemia (XLH) in adult and pediatric patients 6 months of age and older.	09/27/2019	09/27/2026	For the treatment of X-linked hypophosphatemia (XLH) in pediatric patients 6 months of age to less than 1 year of age	Kyowa Kirin, Inc.	N	[LINK]	Clincal trials used as evidence	Y	[LINK]	Retrospecitve longitudinal study of XLH patients used to assess long term outcomes of patients on conventional therapy	N	Endocrinology
burosumab-twza	Crysvita	06/15/2017	Treatment of tumor-induced osteomalacia (TIO) syndrome	Designated/Approved	Crysvita (burosumab-twza) is indicated for the treatment of FGF23-related hypophosphatemia in tumor-induced osteomalacia (TIO) associated with phosphaturic mesenchymal tumors that cannot be curatively resected or localized.	06/18/2020	06/18/2027	For the treatment of FGF23-related hypophosphatemia in tumor-induced osteomalacia (TIO) associated with phosphaturic mesenchymal tumors that cannot be curatively resected or localized in adult and pediatric patients 2 years of age and older	Kyowa Kirin, Inc.	N	[LINK]	Clincal trials used as evidence	N	[LINK]	Clincal trials used as evidence	Y	Oncology
C1 esterase inhibitor subcutaneous (human)	Haegarda	10/16/1992	Prevention and/or treatment of acute attacks of hereditary angioedema.	Designated/Approved	HAEGARDA is a plasma-derived concentrate of C1 Esterase Inhibitor (Human) (C1-INH) indicated for routine prophylaxis to prevent Hereditary Angioedema (HAE) attacks in patients 6 years of age and older	09/24/2020			CSL Behring LLC	Y	[LINK]	Pregnancy registry	Y	[LINK]	Non-interventional post-authorization study; patient register	N	Hematology
cabozantinib	Cabometyx	11/29/2010	Treatment of follicular, medullary and anaplastic thyroid carcinoma and metastatic or locally advanced papillary thyroid cancer.	Designated/Approved	Treatment of adult and pediatric patients 12 years of age and older with locally advanced or metastatic differentiated thyroid cancer (DTC) that has progressed following prior VEGFR-targeted therapy and who are radioactive iodine-refractory or ineligible	09/17/2021	09/17/2028	Treatment of adult and pediatric patients 12 years of age and older with locally advanced or metastatic differentiated thyroid cancer (DTC) that has progressed following prior VEGFR-targeted therapy and who are radioactive iodine-refractory or ineligible	Exelixis, Inc.	N	[LINK]	Clincal trials used as evidence	M	[LINK]	Non-intervnetional prospective study for RCC (not for thyroid cancer)	Y	Oncology
cabozantinib	CABOMETYX	2017-02-03	Treatment of hepatocellular carcinoma.	Designated/Approved	CABOMETYX is indicated for the treatment of patients with hepatocellular carcinoma (HCC) who have been previously treated with sorafenib.	01/14/2019	01/14/2026	CABOMETYX is indicated for the treatment of patients with hepatocellular carcinoma (HCC) who have been previously treated with sorafenib.	Exelixis, Inc.	N	[LINK]	Clincal trials used as evidence	M	[LINK]	Non-intervnetional prospective study for RCC (not for HCC)	Y	Oncology
calcium, magnesium, potassium, and sodium oxybates	Xywav	07/31/2019	Treatment of idiopathic hypersomnia	Designated/Approved	Treatment of idiopathic hypersomnia (IH) in adults	2021-12-08	2028-12-08	Treatment of idiopathic hypersomnia (IH) in adults	Jazz Pharmaceuticals Ireland Limited	N	[LINK]	Clincal trials used as evidence	N	[LINK]	Clincal trials used as evidence	N	Neurology
calcium, magnesium, potassium, and sodium oxybates	Xywav	1994-07-11	Treatment of narcolepsy.	Designated/Approved	XYWAV is indicated for the treatment of cataplexy or excessive daytime sleepiness (EDS) in patients 7 years of age and older with narcolepsy.	07/21/2020	07/21/2027	XYWAV is indicated for the treatment of cataplexy or excessive daytime sleepiness (EDS) in patients 7 years of age and older with narcolepsy.	Jazz Pharmaceuticals Ireland Limited	N	[LINK]	Clincal trials used as evidence	N	[LINK]	Clincal trials used as evidence	N	Neurology
canakinumab		07/31/2017	Treatment of adult-onset Still's Disease	Designated/Approved	ILARIS is indicated for the treatment of active Still¿s disease, including Adult-Onset Still¿s Disease (AOSD) and Systemic Juvenile Idiopathic Arthritis (SJIA) in patients aged 2 years and older.	06/16/2020	06/16/2027	For the treatment of active adult-onset Still¿s Disease (AOSD).	Novartis Pharmaceuticals Corporation	N	[LINK]	Clincal trials used as evidence	M	[LINK]	Registry studies for other diseases indicated for this treatment	N	Rheumatology
cannabidiol	Epidiolex	04/19/2016	Treatment of tuberous sclerosis complex.	Designated/Approved	treatment of seizures associated with Lennox-Gastaut syndrome (LGS), Dravet syndrome (DS), or tuberous sclerosis complex (TSC) in patients 1 year of age and older	07/31/2020	07/31/2027	treatment of seizures associated with tuberous sclerosis complex (TSC) in patients 1 year of age and older	GW Research Ltd.	Y	[LINK]	Pregnancy registry	Y	[LINK]	Pregnancy registry; post marketing observational studies	N	Neurology
cannabidiol	EPIDIOLEX	11/14/2013	Treatment of Dravet syndrome	Designated/Approved	treatment of seizures associated with Lennox-Gastaut syndrome (LGS), Dravet syndrome (DS), or tuberous sclerosis complex (TSC) in patients 1 year of age and older.	07/31/2020	07/31/2027	treatment of seizures associated with Dravet syndrome (DS) in patients between 1 and 2 years of age	GW Research Ltd.	Y	[LINK]	Pregnancy registry	Y	[LINK]	Pregnancy registry; post marketing observational studies	N	Neurology
cannabidiol	EPIDIOLEX	02/27/2014	Treatment of Lennox-Gastaut syndrome	Designated/Approved	treatment of seizures associated with Lennox-Gastaut syndrome, Dravet syndrome, or tuberous sclerosis complex (TSC) in patients 1 year of age and older.	07/31/2020	07/31/2027	treatment of seizures associated with Lennox-Gastaut syndrome (LGS) in patients between 1 and 2 years of age	GW Research Ltd.	Y	[LINK]	Pregnancy registry	Y	[LINK]	Pregnancy registry; post marketing observational studies	N	Neurology
Caplacizumab	CABLIVI	04/14/2009	Treatment of thrombotic thrombocytopenic purpura	Designated/Approved	CABLIVI is indicated for the treatment of adult patients with acquired thrombotic thrombocytopenic purpura (aTTP), in combination with plasma exchange and immunosuppressive therapy.	2019-06-02	2026-06-02	CABLIVI is indicated for the treatment of adult patients with acquired thrombotic thrombocytopenic purpura (aTTP), in combination with plasma exchange and immunosuppressive therapy.	Ablynx, a wholly owned subsidiary of Sanofi Group	N	[LINK]	Clincal trials used as evidence	N	[LINK]	Clincal trials used as evidence	N	Hematology
capmatinib		03/15/2019	Treatment of non-small cell lung cancer with MET genomic tumor aberrations	Designated/Approved	Tabrecta (capmatinib) is indicated for the treatment of adult patients with metastatic non-small cell lung cancer (NSCLC) whose tumors have a mutation that leads to mesenchymal-epithelial transition (MET) exon 14 skipping as detected by an FDA-approved test.	2020-06-05	2027-06-05	For the treatment of adult patients with metastatic non-small cell lung cancer (NSCLC) whose tumors have a mutation that leads to mesenchymal-epithelial transition (MET) exon 14 skipping as detected by an FDA-approved test.	Novartis Pharmaceuticals Corp.	N	[LINK]	Clincal trials used as evidence	N	[LINK]	Clincal trials used as evidence	Y	Oncology
carfilzomib	Kyprolis	01/18/2008	Treatment of multiple myeloma	Designated/Approved	Treatment of adult patients with relapsed or refractory multiple myeloma who have received one to three lines of therapy in combination with isatuximab and dexamethasone	06/30/2022			Onyx Therapeutics, Inc.	N	[LINK]	Clincal trials used as evidence	N	[LINK]	Clincal trials used as evidence	Y	Oncology
carfilzomib	Kyprolis	01/18/2008	Treatment of multiple myeloma	Designated/Approved	treatment of adult patients with relapsed or refractory multiple myeloma who have received one to three lines of therapy in combination with daratumumab and hyaluronidase-fihj and dexamethasone	11/30/2021			Onyx Therapeutics, Inc.	N	[LINK]	Clincal trials used as evidence	N	[LINK]	Clincal trials used as evidence	Y	Oncology
carfilzomib	Kyprolis	01/18/2008	Treatment of multiple myeloma	Designated/Approved	Treatment of adult patients with relapsed or refractory multiple myeloma who have received one to three lines of therapy in combination with daratumumab and dexamethasone.	08/20/2020			Onyx Therapeutics, Inc.	N	[LINK]	Clincal trials used as evidence	N	[LINK]	Clincal trials used as evidence	Y	Oncology
carglumic acid	Carbaglu	06/17/2014	Treatment of organic acidemias	Designated/Approved	in pediatric and adult patients as adjunctive therapy to standard of care for the treatment of acute hyperammonemia due to propionic acidemia (PA) or methylmalonic acidemia (MMA)	01/22/2021	01/22/2028	in pediatric and adult patients as adjunctive therapy to standard of care for the treatment of acute hyperammonemia due to propionic acidemia (PA) or methylmalonic acidemia (MMA)	Recordati Rare Diseases	M	[LINK]	Retrospective case series used as evidence for NAGs approval, pregnancy register. Clinical trial evidence for PA and MMA.	N	[LINK]	Clincal trials used as evidence	N	Metabolic
casimersen	Amondys 45	2019-04-06	Treatment of Duchenne muscular dystrophy	Designated/Approved	treatment of Duchenne muscular dystrophy (DMD) in patients who have a confirmed mutation of the DMD gene that is amenable to exon 45 skipping	02/25/2021	02/25/2028	treatment of Duchenne muscular dystrophy (DMD) in patients who have a confirmed mutation of the DMD gene that is amenable to exon 45 skipping	Sarepta Therapeutics, Inc.	N	[LINK]	Clincal trials used as evidence	N	-	No evidence on the EMA site	N	Neurology
cedazuridine and decitabine	Inqovi	08/21/2019	Treatment of myelodysplastic syndromes (including chronic myelomonocytic leukemia)	Designated/Approved	Indicated for the treatment of adult patients with myelodysplastic syndromes (MDS), including previously treated and untreated, de novo and secondary MDS with the following French-American-British subtypes (refractory anemia, refractory anemia with ringed sideroblasts, refractory anemia with excess blasts, and chronic myelomonocytic leukemia [CMML]) and intermediate-1, intermediate-2, and high-ri…	2020-07-07	2027-07-07	Indicated for the treatment of adult patients with myelodysplastic syndromes (MDS), including previously treated and untreated, de novo and secondary MDS with the following French-American-British subtypes (refractory anemia, refractory anemia with ringed sideroblasts, refractory anemia with excess blasts, and chronic myelomonocytic leukemia [CMML]) and intermediate-1, intermediate-2, and high-ri…	Astex Pharmaceuticals, Inc.	N	[LINK]	Clincal trials used as evidence	N	[LINK]	No evidence for assement for MDS on EMA website, currently indicated for AML only	Y	Oncology
ciltacabtagene autoleucel	Carvykti	2019-01-02	Treatment of multiple myeloma (MM)	Designated/Approved	Treatment of adult patients with relapsed or refractory multiple myeloma, after four or more prior lines of therapy, including a proteasome inhibitor, an immunomodulatory agent, and an anti-CD38 monoclonal antibody	02/28/2022	02/28/2029	Treatment of adult patients with relapsed or refractory multiple myeloma, after four or more prior lines of therapy, including a proteasome inhibitor, an immunomodulatory agent, and an anti-CD38 monoclonal antibody	Janssen Research and Development, LLC	N	[LINK]	Clincal trials used as evidence	Y	[LINK]	Historical control arms used as supportive evidence for clinical efficacy	Y	Oncology
cipaglucosidase alfa-atga and miglustat	Pombiliti and Opfolda	09/13/2017	Treatment of Pompe disease	Designated/Approved	in combination with Opfolda, for the treatment of adult patients with late-onset Pompe disease (lysosomal acid alpha-glucosidase [GAA] deficiency) weighing greater than or equal to 40 kg and who are not improving on their current enzyme replacement therapy (ERT)	09/28/2023			Amicus Therapeutics, Inc.	N	[LINK]	Clincal trials used as evidence	Y	[LINK]	Planned prospective observational registry study to assess long term clinical effectiveness and safety	N	Metabolic
cipaglucosidase alfa-atga and miglustat	Pombiliti and Opfolda	09/13/2017	Treatment of Pompe disease	Designated/Approved	in combination with Pombiliti, for the treatment of adult patients with late-onset Pompe disease (lysosomal acid alpha-glucosidase [GAA] deficiency) weighing greater than or equal to 40 kg and who are not improving on their current enzyme replacement therapy (ERT)	09/28/2023			Amicus Therapeutics, Inc.	N	[LINK]	Clincal trials used as evidence	Y	[LINK]	Planned prospective observational registry study to assess long term clinical effectiveness and safety	N	Metabolic
Coagulation Factor IX (recombinant)	BeneFix	1994-03-10	Treatment of hemophilia B	Designated/Approved	Routine prophylaxis to reduce the frequency of bleeding episodes in patients 16 years of age and older with hemophilia B (congenital factor IX deficiency or Christmas disease).	06/26/2020			Wyeth Pharmaceuticals LLC, a subsidiary of Pfizer Inc.	N	[LINK]	Clincal trials used as evidence	N	[LINK]	Clincal trials used as evidence	N	Hematology
Coagulation Factor IX (recombinant)	BeneFix	1994-03-10	Treatment of hemophilia B	Designated/Approved	Routine prophylaxis to reduce the frequency of bleeding episodes in adults and children with hemophilia B (congenital factor IX deficiency or Christmas disease)	2021-05-10			Wyeth Pharmaceuticals LLC, a subsidiary of Pfizer Inc.	N	[LINK]	Clincal trials used as evidence	N	[LINK]	Clincal trials used as evidence	N	Hematology
Coagulation Factor IX (Recombinant), GlycoPEGylated	Rebinyn	03/18/2013	Routine prophylactic administration for prevention of bleeding in patients with hemophilia B (Christmas disease)	Designated/Approved	Routine prophylaxis to reduce the frequency of bleeding episodes in adults and children with hemophilia B (congenital Factor IX deficiency)	07/29/2022			Novo Nordisk, Inc.	N	[LINK]	Clincal trials used as evidence	Y	[LINK]	Ongoing non-interventional studies to assess long term clinical effectiveness and safety	N	Hematology
Coagulation factor X (human)	Coagadex	2007-08-11	Treatment of hereditary factor X deficiency	Designated/Approved	in adults and children with hereditary Factor X deficiency for routine prophylaxis to reduce the frequency of bleeding episodes; on-demand treatment and control of bleeding episodes; and perioperative management of bleeding in patients with mild, moderate, and severe hereditary Factor X deficiency	04/14/2023	04/14/2030	perioperative management of bleeding in adults and children with severe hereditary Factor X deficiency	Bio Products Laboratory Limited	N	[LINK]	Clincal trials used as evidence	N	[LINK]	Clincal trials used as evidence	N	Hematology
cobicistat	Tybost®	06/15/2017	Treatment of human immunodeficiency virus type 1 (HIV-1) infection in pediatric patients	Designated/Approved	TYBOST is a CYP3A inhibitor indicated to increase systemic exposure of atazanavir or darunavir (once daily dosing regimen) in combination with other antiretroviral agents in the treatment of HIV-1 infection in pediatric patients weighing at least 35 kg coadminstered with atazanavir or weighing at least 40 kg coadministered with darunavir.	2019-03-10			Gilead Sciences, Inc.	N	[LINK]	Clincal trials used as evidence	M	[LINK]	Historical data used as comparitor in study analysis	N	Infectious disease
cobicistat	Tybost®	06/15/2017	Treatment of human immunodeficiency virus type 1 (HIV-1) infection in pediatric patients	Designated/Approved	TYBOST is a CYP3A inhibitor indicated to increase systemic exposure of atazanavir in combination with other antiretroviral agents in the treatment of HIV-1 infection in pediatric patients weighing at least 35 kg	08/22/2019	08/22/2026	Indicated to increase systemic exposure of atazanavir in combination with other antiretroviral agents in the treatment of HIV-1 infection in pediatric patients weighing at least 35 kg.	Gilead Sciences, Inc.	N	[LINK]	Clincal trials used as evidence	M	[LINK]	Historical data used as comparitor in study analysis	N	Infectious disease
cobimetinib	Cotellic	04/26/2021	Treatment for histiocytic neoplasms	Designated/Approved	as a single agent for the treatment of adult patients with histiocytic neoplasms	10/28/2022	10/28/2029	treatment of adult patients with histiocytic neoplasms	Genentech, Inc.	N	[LINK]		N	[LINK]	No evidence for assement for MDS on EMA website, currently indicated for melanoma; non-interventional study used as evidence to assess effectiveness and safety in melanoma patients	Y	Oncology
copper Cu 64 dotatate	Detectnet	05/18/2016	Diagnostic for the management of neuroendocrine tumors.	Designated/Approved	indicated for use with positron emission tomography (PET) for localization of somatostatin receptor positive neuroendocrine tumors (NETs) in adult patients	2020-03-09	2027-03-09	indicated for use with positron emission tomography (PET) for localization of somatostatin receptor positive neuroendocrine tumors (NETs) in adult patients	RadioMedix Inc.	N	[LINK]	Clincal trials used as evidence	N	-	No evidence on the EMA site	Y	Oncology
crizanlizumab	ADAKVEO	07/22/2008	Treatment of sickle cell disease	Designated/Approved	ADAKVEO® is indicated to reduce the frequency of vasoocclusive crises (VOCs) in adults and pediatric patients aged 16 years and older with sickle cell disease.	11/15/2019	11/15/2026	Indicated to reduce the frequency of vasoocclusive crises (VOCs) in adults and pediatric patients aged 16 years and older with sickle cell disease.	Novartis Pharmaceuticals Corporation	N	[LINK]	Clincal trials used as evidence	N	[LINK]	Approval revoked due to lack of efficay evidence from the STAND trial	Y	Oncology
crizotinib	Xalkori	09/28/2012	Treatment of anaplastic large cell lymphoma	Designated/Approved	treatment of pediatric patients 1 year of age and older and young adults with relapsed or refractory, systemic anaplastic large cell lymphoma (ALCL) that is ALK-positive	01/14/2021	01/14/2028	treatment of pediatric patients 1 year of age and older and young adults with relapsed or refractory, systemic anaplastic large cell lymphoma (ALCL) that is ALK-positive.	Pfizer, Inc.	N	[LINK]	Clincal trials used as evidence	Y	[LINK]	Historical control arm used as supportive evidence for effectiveness; non intervnetional study for safety	Y	Oncology
crizotinib	Xalkori	09/28/2012	Treatment of anaplastic large cell lymphoma	Designated/Approved	treatment of pediatric patients 1 year of age and older and young adults with relapsed or refractory, systemic anaplastic large cell lymphoma (ALCL) that is ALK-positive	2023-07-09			Pfizer, Inc.	N	[LINK]	Clincal trials used as evidence	Y	[LINK]	Historical control arm used as supportive evidence for effectiveness; non intervnetional study for safety	Y	Oncology
crizotinib	Xalkori	09/13/2010	Treatment of ALK-positive, MET-positive, or ROS-positive non-small cell lung cancer	Designated/Approved	treatment of adult patients with metastatic non-small cell lung cancer (NSCLC) whose tumors are anaplastic lymphoma kinase (ALK) or ROS1-positive as detected by an FDA-approved test	2023-07-09			Pfizer, Inc.	N	[LINK]	Clincal trials used as evidence	Y	[LINK]	Historical control arm used as supportive evidence for effectiveness; non intervnetional study for safety	Y	Oncology
crizotinib	Xalkori	12/20/2021	Treatment of inflammatory myofibroblastic tumor	Designated/Approved	Treatment of adult and pediatric patients 1 year of age and older with unresectable, recurrent, or refractory inflammatory myofibroblastic tumor (IMT) that is ALK-positive	07/14/2022	07/14/2029	Treatment of adult and pediatric patients 1 year of age and older with unresectable, recurrent, or refractory inflammatory myofibroblastic tumor (IMT) that is ALK-positive	Pfizer Inc.	N	[LINK]	Clincal trials used as evidence	Y	[LINK]	Historical control arm used as supportive evidence for effectiveness; non intervnetional study for safety	Y	Oncology
crizotinib	Xalkori	12/20/2021	Treatment of inflammatory myofibroblastic tumor	Designated/Approved	treatment of adult and pediatric patients 1 year of age and older with unresectable, recurrent, or refractory inflammatory myofibroblastic tumor (IMT) that is ALK-positive	2023-07-09			Pfizer Inc.	N	[LINK]	Clincal trials used as evidence	Y	[LINK]	Historical control arm used as supportive evidence for effectiveness; non intervnetional study for safety	Y	Oncology
crotalidae immune F(ab')2 (equine)	Anavip	01/29/2004	Treatment of envenomation by Crotaline snakes	Designated/Approved	For the management of adult and pediatric patients with North American Pit Viper envenomation	2021-01-04			Rare Disease Therapeutics, Inc.	N	[LINK]	Clincal trials used as evidence	N	-	No evidence on the EMA site	N	Anti-venom
cyclosporine	Verkazia	2007-04-05	Treatment of vernal keratoconjunctivitis	Designated/Approved	Treatment of vernal keratoconjunctivitis (VKC) in children and adults	06/23/2021	06/23/2028	Treatment of vernal keratoconjunctivitis (VKC) in children and adults	Harrow Eye, LLC	N	[LINK]	Clincal trials used as evidence	Y	[LINK]	Planned case control study using cancer registry data to examine risk of malignancy with treatment	N	Opthalmology
cysteamine enteric coated	PROCYSBI	10/24/2006	Treatment of cystinosis	Designated/Approved	PROCYSBI is indicated for the treatment of nephropathic cystinosis in adults and pediatric patients 1 year of age and older.	02/14/2020			Horizon Therapeutics USA, Inc.	Y	[LINK]	Historical control arm	N	[LINK]	Clincal trials used as evidence	N	Metabolic
Cytarabine:daunorubicin liposome injection; daunorubicin and cytarabine (liposome); daunorubicin and cytarabine liposome for injection	VYXEOS ; Vyxeos ; Vyxeos	08/22/2008	Treatment of acute myeloid leukemia	Designated/Approved	treatment of newly-diagnosed therapy-related acute myeloid leukemia (t-AML) or AML with myelodysplasia-related changes (AML-MRC) in adults and pediatric patients ages 1 year and older	03/30/2021	03/30/2028	treatment of newly-diagnosed therapy-related acute myeloid leukemia (t-AML) or AML with myelodysplasia-related changes (AML-MRC) in pediatric patients ages 1 year and older	Celator Pharmaceuticals, Inc. (a Jazz Pharmaceuticals Company)	N	[LINK]	Clincal trials used as evidence	N	[LINK]	Clinical trials used as evidence; currently indicated for adults only	Y	Oncology
dabrafenib	Tafinlar	2016-08-02	Treatment of malignant glioma with BRAF V600 mutation	Designated/Approved	in combination with trametinib, for the treatment of pediatric patients 1 year of age and older with low-grade glioma (LGG) with a BRAF V600E mutation who require systemic therapy	03/16/2023	03/16/2030	treatment of pediatric patients 1 year of age and older with low-grade glioma (LGG) with a BRAF V600E mutation who require systemic therapy	Novartis Pharmaceuticals Corporation	N	[LINK]	Clincal trials used as evidence	N	[LINK]	Not currently indicated for low grade glioma	Y	Oncology
daratumumab	Darzalex	2013-06-05	Treatment of multiple myeloma	Designated/Approved	Treatment of adult patients with multiple myeloma in combination with lenalidomide and dexamethasone in newly diagnosed patients who are ineligible for autologous stem cell transplant (ASCT) and in patients with relapsed or refractory multiple myeloma who have received at least 1 prior therapy; in combination with bortezomib, melphalan and prednisone in newly diagnosed patients who are ineligible…	09/26/2019	09/26/2026	Indicated for the treatment of adult patients with multiple myeloma in combination with bortezomib, thalidomide, and dexamethasone in newly diagnosed patients who are eligible for autologous stem cell transplant	Janssen Biotech, Inc.	N	[LINK]	Clincal trials used as evidence	Y	[LINK]	Historical data used as comparitor in study analysis	Y	Oncology
daratumumab	Darzalex	2013-06-05	Treatment of multiple myeloma	Designated/Approved	Treatment of adult patients with multiple myeloma in combination with carfilzomib and dexamethasone in patients who have received one to three prior lines of therapy	08/20/2020			Janssen Biotech, Inc.	N	[LINK]	Clincal trials used as evidence	Y	[LINK]	Historical data used as comparitor in study analysis	Y	Oncology
daratumumab	Darzalex	2013-06-05	Treatment of multiple myeloma	Designated/Approved	DARZALEX is indicated for the treatment of adult patients with multiple myeloma in combination with lenalidomide and dexamethasone in newly diagnosed patients who are ineligible for autologous stem cell transplant and in patients with relapsed or refractory multiple myeloma who have received at least one prior therapy.	06/27/2019			Janssen Biotech, Inc.	N	[LINK]	Clincal trials used as evidence	Y	[LINK]	Historical data used as comparitor in study analysis	Y	Oncology
daratumumab and hyaluronidase-fihj	Darzalex Faspro	2020-06-10	treatment of light-chain (AL) amyloidosis	Designated/Approved	in combination with bortezomib, cyclophosphamide and dexamethasone for the treatment of adult patients with newly diagnosed light chain (AL) amyloidosis	01/15/2021	01/15/2028	treatment of adult patients with newly diagnosed light chain (AL) amyloidosis	Janssen Research & Development, LLC	N	[LINK]	Clincal trials used as evidence	N	[LINK]	Clincal trials used as evidence	N	Metabolic
dasatinib	Phyrago	2021-05-10	Treatment of chronic myelogenous leukemia	Designated/Approved	treatment of adult patients with: newly diagnosed Philadelphia chromosome-positive (Ph+) chronic myeloid leukemia (CML) in chronic phase; or chronic, accelerated, or myeloid or lymphoid blast phase Ph+ CML with resistance or intolerance to prior therapy including imatinib	2023-05-12			Nanocopoeia, LLC	N	[LINK]	Clincal trials used as evidence	N	[LINK]	Clincal trials used as evidence	Y	Oncology
dasatinib	Phyrago	2021-05-10	Treatment of acute lymphoblastic leukemia	Designated/Approved	treatment of adult patients with Philadelphia chromosome-positive acute lymphoblastic leukemia (Ph+ ALL) with resistance or intolerance to prior therapy	2023-05-12			Nanocopoeia, LLC	N	[LINK]	Clincal trials used as evidence	N	[LINK]	Clincal trials used as evidence	Y	Oncology
daxibotulinumtoxinA-lanm	Daxxify	11/16/2017	Treatment of cervical dystonia	Designated/Approved	treatment of cervical dystonia in adult patients	2023-11-08			Revance Therapeutics, Inc.	N	[LINK]	Clincal trials used as evidence	N	-	No evidence on the EMA site	Y	Oncology
deferiprone	Ferriprox	2001-12-12	Treatment of iron overload in patients with hematologic disorders requiring chronic transfusion therapy	Designated/Approved	treatment of transfusional iron overload in adult and pediatric patients 3 years of age and older with thalassemia syndromes; and treatment of transfusional iron overload in adult and pediatric patients 3 years of age and older with sickle cell disease or other anemias	04/30/2021	04/30/2028	treatment of transfusional iron overload in adult patients with thalassemia syndromes excluding adult patients covered by the indication for thalassemia syndromes approved on October 14, 2011; treatment of transfusional iron overload in pediatric patients 3 years of age and older with thalassemia syndromes; and treatment of transfusional iron overload in adult and pediatric patients 3 years of ag…	Chiesi USA, Inc.	Y	[LINK]	Disease registry	Y	[LINK]	Observational studies used as evidence	N	Hematology
deferiprone	Ferriprox	2001-12-12	Treatment of iron overload in patients with hematologic disorders requiring chronic transfusion therapy	Designated/Approved	Ferriprox (deferiprone) is indicated for the treatment of patients with transfusional iron overload due to thalassemia syndromes when current chelation therapy is inadequate.	05/19/2020			Chiesi USA, Inc.	Y	[LINK]	Disease registry	Y	[LINK]	Observational studies used as evidence	N	Hematology
deferiprone	Ferriprox	2001-12-12	Treatment of iron overload in patients with hematologic disorders requiring chronic transfusion therapy	Designated/Approved	treatment of transfusional iron overload in adult and pediatric patients 8 years of age and older with thalassemia syndromes; and treatment of transfusional iron overload in adult and pediatric patients 8 years of age and older with sickle cell disease or other anemias	04/30/2021	04/30/2028	treatment of transfusional iron overload in adult patients with thalassemia syndromes excluding adult patients covered by the indication for thalassemia syndromes approved on October 14, 2011; treatment of transfusional iron overload in pediatric patients 8 years of age and older with thalassemia syndromes; and treatment of transfusional iron overload in adult and pediatric patients 8 years of ag…	Chiesi USA, Inc.	Y	[LINK]	Disease registry	Y	[LINK]	Observational studies used as evidence	N	Hematology
deflazacort	Emflaza	08/16/2013	Treatment of Duchenne muscular dystrophy	Designated/Approved	EMFLAZA is indicated for the treatment of Duchenne muscular dystrophy (DMD) in patients 2 years of age and older.	2019-07-06	2026-07-06	For the treatment of Duchene muscular dystrophy in patients 2 years of age to less than 5 years of age	PTC Therapeutics, Inc.	N	[LINK]	Clincal trials used as evidence	N	-	No evidence on the EMA site	N	Neurology
delandistrogene moxeparvovec-rokl	Elevidys	06/21/2018	Treatment of Duchenne Muscular Dystrophy	Designated/Approved	treatment of ambulatory pediatric patients aged 4 through 5 years with Duchenne muscular dystrophy (DMD) with a confirmed mutation in the DMD gene	06/22/2023	06/22/2030	treatment of ambulatory pediatric patients aged 4 through 5 years with Duchenne muscular dystrophy (DMD) with a confirmed mutation in the DMD gene	Sarepta Therapeutics, Inc.	N	[LINK]	Clincal trials used as evidence	N	-	No evidence on the EMA site	N	Neurology
dexamethasone		03/26/2018	Treatment of multiple myeloma (MM)	Designated/Approved	HEMADY is indicated in combination with other anti-myeloma products for the treatment of adults with multiple myeloma	2019-03-10	2026-03-10	Indicated in combination with other anti-myeloma products for the treatment of adults with multiple myeloma (MM).	Dexcel Pharma Technologies Ltd	N	[LINK]	Clincal trials used as evidence	N	[LINK]	Clincal trials used as evidence	Y	Oncology
diazepam (intranasal)	VALTOCO	11/16/2015	Management of acute repetitive seizures	Designated/Approved	Acute treatment of intermittent, stereotypic episodes of frequent seizure activity (i.e., seizure clusters, acute repetitive seizures) that are distinct from a patient¿s usual seizure pattern in patients with epilepsy 6 years of age and older.	2020-10-01	2027-10-01	Acute treatment of intermittent, stereotypic episodes of frequent seizure activity (i.e., seizure clusters, acute repetitive seizures) that are distinct from a patient¿s usual seizure pattern in patients with epilepsy 6 years of age and older.	Neurelis Pharmaceuticals, Inc.	N	[LINK]	Clincal trials used as evidence	N	-	No evidence on the EMA site	N	Neurology
donislecel-jujn	Lantidra	2017-01-02	Treatment of Brittle Type 1 Diabetes	Designated/Approved	treatment of adults with Type 1 diabetes who are unable to approach target HbA1c because of current repeated episodes of severe hypoglycemia despite intensive diabetes management and education (exclusivity waived)	06/28/2023			CellTrans Inc.	N	[LINK]	Clincal trials used as evidence	N	-	No evidence on the EMA site	N	Metabolic
dupilumab	Dupixent	2017-05-09	Treatment of eosinophilic esophagitis	Designated/Approved	Treatment of adult and pediatric patients aged 12 years and older, weighing at least 40 kg, with eosinophilic esophagitis (EoE)	05/20/2022	05/20/2029	Treatment of adult and pediatric patients aged 12 years and older, weighing at least 40 kg, with eosinophilic esophagitis (EoE)	Regeneron Pharmaceuticals, Inc.	N	[LINK]	Clincal trials used as evidence	N	[LINK]	Clincal trials used as evidence	N	Immunology
durvalumab	IMFINZI	2019-10-07	Treatment of small cell lung cancer	Designated/Approved	IMFINZI is indicated for use, in combination with etoposide and either carboplatin or cisplatin, for the first-line treatment of adult patients with extensive-stage small cell lung cancer (ES-SCLC).	03/27/2020	03/27/2027	Indicated in combination with etoposide and either carboplatin or cisplatin, for the first-line treatment of adult patients with extensive-stage small cell lung cancer (ES-SCLC).	AstraZeneca Pharmaceuticals LP	N	[LINK]	Clincal trials used as evidence	N	[LINK]	Clincal trials used as evidence	Y	Oncology
durvalumab	Imfinzi	2020-10-12	Treatment of biliary tract cancer	Designated/Approved	In combination with gemcitabine and cisplatin, for the treatment of adult patients with locally advanced or metastatic biliary tract cancer (BTC)	2022-02-09	2029-02-09	treatment of adult patients with locally advanced or metastatic biliary tract cancer (BTC)	AstraZeneca Pharmaceuticals LP	N	[LINK]	Clincal trials used as evidence	N	[LINK]	Clincal trials used as evidence	Y	Oncology
durvalumab	Imfinzi	01/15/2020	Treatment of hepatocellular carcinoma	Designated/Approved	In combination with tremelimumab-actl for the treatment of adult patients with unresectable hepatocellular carcinoma (uHCC)	10/21/2022	10/21/2029	treatment of adult patients with unresectable hepatocellular carcinoma (uHCC)	AstraZeneca Pharmaceuticals LP	N	[LINK]	Clincal trials used as evidence	N	[LINK]	Clincal trials used as evidence	Y	Oncology
eculizumab	Soliris	06/24/2013	Treatment of neuromyelitis optica	Designated/Approved	Soliris is indicated for the treatment of neuromyelitis optica spectrum disorder (NMOSD) in adult patients who are anti-aquaporin-4 (AQP4) antibody positive.	06/27/2019	06/27/2026	For the treatment of neuromyelitis optica spectrum disorder (NMOSD) in adult patients who are anti-aquaporin-4 (AQP4) antibody positive	Alexion Pharmaceuticals, Inc.	N	[LINK]	Clincal trials used as evidence	M	[LINK]	Clincal trials used as evidence; safety profile compared from patient registries for other diseases indicated for Solaris	N	Neurology
edaravone	Radicava ORS	2015-12-05	Treatment of amyotrophic lateral sclerosis	Designated/Approved	Treatment of amyotrophic lateral sclerosis (ALS)	2022-12-05			Mitsubishi Tanabe Pharma Corporation	N	[LINK]	Clincal trials used as evidence	N	[LINK]	Application withdrwan 24th May 2019	N	Neurology
efgartigimod alfa and hyaluronidase-qvfc	Vyvgart Hytrulo	07/27/2022	Treatment of myasthenia gravis	Designated/Approved	treatment of generalized myasthenia gravis (gMG) in adult patients who are anti-acetylcholine receptor (AChR) antibody positive	06/20/2023	06/20/2030	treatment of generalized myasthenia gravis (gMG) in adult patients who are anti-acetylcholine receptor (AChR) antibody positive	argenx BV	N	[LINK]	Clincal trials used as evidence	N	[LINK]	Clincal trials used as evidence	N	Neurology
efgartigimod alfa-fcab	Vyvgart	09/20/2017	Treatment of myasthenia gravis	Designated/Approved	treatment of generalized myasthenia gravis (gMG) in adult patients who are anti-acetylcholine receptor (AChR) antibody positive	12/17/2021	12/17/2028	treatment of generalized myasthenia gravis (gMG) in adult patients who are anti-acetylcholine receptor (AChR) antibody positive	argenx BV	N	[LINK]	Clincal trials used as evidence	N	[LINK]	Clincal trials used as evidence	N	Neurology
eflornithine	Iwilfin	11/22/2017	Treatment of neuroblastoma	Designated/Approved	to reduce the risk of relapse in adult and pediatric patients with high-risk neuroblastoma (HRNB) who have demonstrated at least a partial response to prior multiagent, multimodality therapy including anti-GD2 immunotherapy	12/13/2023			USWM, LLC	Y	[LINK]	External contol arm using previous clinical trial data	N	-	No evidence on the EMA site	Y	Oncology
elexacaftor, tezacaftor, and ivacaftor; ivacaftor	Trikafta	08/29/2018	Treatment of Cystic Fibrosis	Designated/Approved	treatment of cystic fibrosis (CF) in patients aged 2 years and older who have at least one F508del mutation in the cystic fibrosis transmembrane conductance regulator (CFTR) gene or a mutation in the CFTR gene that is responsive based on in vitro data	04/26/2023	04/26/2030	treatment of cystic fibrosis (CF) in patients aged 2 years to less than 6 years who have at least one F508del mutation in the cystic fibrosis transmembrane conductance regulator (CFTR) gene or a mutation in the CFTR gene that is responsive based on in vitro data	Vertex Pharmaceuticals Inc.	N	[LINK]	Clincal trials used as evidence	Y	[LINK]	Data from CF patient register used as evidence	N	Respiratory
elexacaftor, tezacaftor, and ivacaftor; ivacaftor	Trikafta	08/29/2018	Treatment of Cystic Fibrosis	Designated/Approved	Treatment of cystic fibrosis (CF) in patients aged 6 years and older who have at least one F508del mutation in the cystic fibrosis transmembrane conductance regulator (CFTR) gene or a mutation in the CFTR gene that is responsive based on in vitro data	2021-08-06	2028-08-06	Treatment of cystic fibrosis (CF) in patients aged 6 through 11 years old who have at least one F508del mutation in the cystic fibrosis transmembrane conductance regulator (CFTR) gene or a mutation in the CFTR gene that is responsive based on in vitro data	Vertex Pharmaceuticals Inc.	N	[LINK]	Clincal trials used as evidence	Y	[LINK]	Data from CF patient register used as evidence	N	Respiratory
elexacaftor, tezacaftor, and ivacaftor; ivacaftor	Trikafta	08/29/2018	Treatment of Cystic Fibrosis	Designated/Approved	TRIKAFTA is indicated for the treatment of cystic fibrosis (CF) in patients aged 12 years and older who have at least one F508del mutation in the cystic fibrosis transmembrane conductance regulator (CFTR) gene	10/21/2019	10/21/2026	Indicated for the treatment of cystic fibrosis (CF) in patients aged 12 years and older who have at least one F508del mutation in the cystic fibrosis transmembrane conductance regulator (CFTR) gene.	Vertex Pharmaceuticals Inc.	N	[LINK]	Clincal trials used as evidence	Y	[LINK]	Data from CF patient register used as evidence	N	Respiratory
elexacaftor, tezacaftor, and ivacaftor; ivacaftor	Trikafta	08/29/2018	Treatment of Cystic Fibrosis	Designated/Approved	treatment of cystic fibrosis (CF) in patients aged 12 years and older who have at least one F508del mutation in the cystic fibrosis transmembrane conductance regulator (CFTR) gene or a mutation in the CFTR gene that is responsive based on in vitro data	12/21/2020	12/21/2027	treatment of cystic fibrosis in patients aged 12 years and older who have a mutation in the cystic fibrosis transmembrane conductance regulator (CFTR) gene that is responsive based on in vitro data.	Vertex Pharmaceuticals Inc.	N	[LINK]	Clincal trials used as evidence	Y	[LINK]	Data from CF patient register used as evidence	N	Respiratory
elivaldogene autotemcel	Skysona	04/19/2012	Treatment of andrenoleukodystrophy	Designated/Approved	To slow the progression of neurologic dysfunction in boys 4-17 years of age with early, active cerebral adrenoleukodystrophy (CALD)	09/16/2022	09/16/2029	To slow the progression of neurologic dysfunction in boys 4-17 years of age with early, active cerebral adrenoleukodystrophy (CALD)	bluebird bio, Inc.	Y	[LINK]	Natural history control arm	M	[LINK]	Natural history control arm; however product withdrawn	N	Neurology
elranatamab-bcmm	Elrexfio	2021-12-10	Treatment of multiple myeloma	Designated/Approved	treatment of adult patients with relapsed or refractory multiple myeloma who have received at least four prior lines of therapy, including a proteasome inhibitor, an immunomodulatory agent, and an anti-CD38 monoclonal antibody	08/14/2023	08/14/2030	treatment of adult patients with relapsed or refractory multiple myeloma who have received at least four prior lines of therapy, including a proteasome inhibitor, an immunomodulatory agent, and an anti-CD38 monoclonal antibody	Pfizer Inc.	N	[LINK]	Clincal trials used as evidence	Y	[LINK]	Historical control arm used as supportive evidence for effectiveness using US electronic health records	Y	Oncology
emtricitabine and tenofovir alafenamide	Descovy	2017-06-06	Treatment of HIV-1 infection in pediatric patients under 12 years of age	Designated/Approved	Treatment of HIV-1 infection in pediatric patients weighing at least 14 kg and less than 35 kg in combination with other antiretroviral agents other than protease inhibitors that require a CYP3A inhibitor	2022-07-01			Gilead Sciences, Inc.	Y	[LINK]	Pregnancy registry	N	[LINK]	Pregnancy registry	N	Infectious disease
encorafenib	Braftovi	2021-08-09	Treatment of BRAF-mutant Non-Small Cell Lung Cancer	Designated/Approved	in combination with binimetinib, for the treatment of adult patients with metastatic non-small cell lung cancer (NSCLC) with a BRAF V600E mutation, as detected by an FDA-approved test	2023-11-10	2030-11-10	treatment of adult patients with metastatic non-small cell lung cancer (NSCLC) with a BRAF V600E mutation, as detected by an FDA-approved test	Array BioPharma Inc. (a wholly owned subsidiary of Pfizer Inc.)	N	[LINK]	Clincal trials used as evidence	N	[LINK]	Not currently indicated for this indication	Y	Oncology
entrectinib	Rozlytrek	2017-05-07	Treatment of NTRK fusion-positive solid tumors	Designated/Approved	treatment of adult and pediatric patients older than 1 month of age with solid tumors that have a neurotrophic tyrosine receptor kinase (NTRK) gene fusion, as detected by an FDA-approved test without a known acquired resistance mutation, are metastatic or where surgical resection is likely to result in severe morbidity, and have progressed following treatment or have no satisfactory alternative t…	10/20/2023	10/20/2030	treatment of pediatric patients older than 1 month up to 12 years of age with solid tumors that have a neurotrophic tyrosine receptor kinase (NTRK) gene fusion, as detected by an FDA-approved test without a known acquired resistance mutation, are metastatic or where surgical resection is likely to result in severe morbidity, and have progressed following treatment or have no satisfactory alternat…	Genentech, Inc.	N	[LINK]	Clincal trials used as evidence	Y	[LINK]	Real-world control arm	Y	Oncology
entrectinib	ROZLYTREK	2015-03-02	Treatment of TrkA-positive, TrkB-positive, TrkC-positive ROS1-positive or ALK-positive non-small cell lung cancer	Designated/Approved	ROZLYTREK is indicated for the treatment of adult patients with metastatic non-small cell lung cancer (NSCLC) whose tumors are ROS1-positive.	08/15/2019	08/15/2026	For the treatment of adult patients with metastatic non-small cell lung cancer (NSCLC) whose tumors are ROS1-positive.	Genentech, Inc.	N	[LINK]	Clincal trials used as evidence	Y	[LINK]	Real-world control arm	Y	Oncology
entrectinib	Rozlytrek	2017-05-07	Treatment of NTRK fusion-positive solid tumors	Designated/Approved	ROZLYTREK is indicated for the treatment of adult and pediatric patients 12 years of age and older with solid tumors that have a neurotrophic tyrosine receptor kinase (NTRK) gene fusion without a known acquired resistance mutation, are metastatic or where surgical resection is likely to result in severe morbidity, and have either progressed following treatment or have no satisfactory alternative …	08/15/2019	08/15/2026	For the treatment of adult and pediatric patients 12 years of age and older with solid tumors that have a neurotrophic tyrosine receptor kinase (NTRK) gene fusion without a known acquired resistance mutation, are metastatic or where surgical resection is likely to result in severe morbidity, and have either progressed following treatment or have no satisfactory alternative therapy.	Genentech, Inc.	N	[LINK]	Clincal trials used as evidence	Y	[LINK]	Real-world control arm	Y	Oncology
eplontersen	Wainua	2022-06-01	Treatment of transthyretin-mediated amyloidosis	Designated/Approved	Treatment of the polyneuropathy of hereditary transthyretin-mediated amyloidosis in adults	12/21/2023			Ionis Pharmaceuticals, Inc.	Y	[LINK]	External contol arm using previous clinical trial data	N	[LINK]	ODD but no EU approval yet	N	Metabolic
etranacogene dezaparvovec-drlb	Hemgenix	04/17/2019	Treatment of Hemophilia B	Designated/Approved	Treatment of adults with Hemophilia B (congenital Factor IX deficiency) who: currently use Factor IX prophylaxis therapy, or; have current or historical life-threatening hemorrhage, or; have repeated, serious spontaneous bleeding episodes	11/22/2022	11/22/2029	Treatment of adults with Hemophilia B (congenital Factor IX deficiency) who: currently use Factor IX prophylaxis therapy, or; have current or historical life-threatening hemorrhage, or; have repeated, serious spontaneous bleeding episodes	CSL Behring LLC	N	[LINK]	Clincal trials used as evidence	Y	[LINK]	Observational post authorization studies for safety and effectiveness	N	Hematology
evinacumab-dgnb	Evkeeza	2016-08-02	Treatment of homozygous familial hypercholesterolemia.	Designated/Approved	as an adjunct to other low-density lipoprotein-cholesterol (LDL-C) lowering therapies for the treatment of adult and pediatric patients, aged 5 years and older, with homozygous familial hypercholesterolemia (HoFH)	03/21/2023	03/21/2030	as an adjunct to other low-density lipoprotein-cholesterol (LDL-C) lowering therapies for the treatment of pediatric patients, aged 5 years to less than 12 years, with homozygous familial hypercholesterolemia (HoFH)	Regeneron Pharmaceuticals, Inc.	N	[LINK]	Clincal trials used as evidence	Y	[LINK]	Non-interventional post-authorization study; patient register	N	Metabolic
evinacumab-dgnb	Evkeeza	2016-08-02	Treatment of homozygous familial hypercholesterolemia.	Designated/Approved	adjunct to other low-density lipoprotein-cholesterol (LDL-C) lowering therapies for the treatment of adult and pediatric patients, aged 12 years and older, with homozygous familial hypercholesterolemia (HoFH)	2021-11-02	2028-11-02	adjunct to other low-density lipoprotein-cholesterol (LDL-C) lowering therapies for the treatment of adult and pediatric patients, aged 12 years and older, with homozygous familial hypercholesterolemia (HoFH)	Regeneron Pharmaceuticals, Inc.	N	[LINK]	Clincal trials used as evidence	Y	[LINK]	Non-interventional post-authorization study; patient register	N	Metabolic
evolocumab	Repatha	2013-12-09	Treatment of homozygous familial hypercholesterolemia	Designated/Approved	As an adjunct to other low-density lipoprotein cholesterol (LDL-C)-lowering therapies in adults and pediatric patients aged 10 years and older with homozygous familial hypercholesterolemia (HoFH), to reduce LDL-C	09/24/2021	09/24/2028	to reduce LDL-C in pediatric patients aged 10 to less than 13 years with homozygous familial hypercholesterolemia (HoFH)	Amgen Inc.	N	[LINK]	Clincal trials used as evidence	N	[LINK]	Clincal trials used as evidence	N	Metabolic
exagamglogene autotemcel	Casgevy	2020-11-05	Treatment of sickle cell disease	Designated/Approved	treatment of sickle cell disease (SCD) in patients 12 years and older with recurrent vaso-occlusive crises (VOCs)	2023-08-12			Vertex Pharmaceuticals Inc.	N	[LINK]	Clincal trials used as evidence	Y	[LINK]	Non-interventional post-authorization study; patient register	N	Hematology
fam-trastuzumab deruxtecan-nxki	Enhertu	05/20/2020	Treatment of gastric cancer, including gastroesophageal junction cancer	Designated/Approved	treatment of adult patients with locally advanced or metastatic HER2-positive gastric or gastroesophageal junction (GEJ) adenocarcinoma who have received a prior trastuzumab-based regimen	01/15/2021	01/15/2028	treatment of adult patients with locally advanced or metastatic HER2-positive gastric or gastroesophageal junction (GEJ) adenocarcinoma who have received a prior trastuzumab-based regimen	Daiichi Sankyo, Inc.	N	[LINK]	Clincal trials used as evidence	Y	[LINK]	Historical control arms	Y	Oncology
fecal microbiota spores, live-brpk	Vowst	08/19/2015	Treatment of recurrent Clostridium difficile infection (CDI)	Designated/Approved	to prevent the recurrence of Clostridioides difficile infection (CDI) in individuals 18 years of age and older following antibacterial treatment for recurrent CDI (rCDI)	04/26/2023	04/26/2030	to prevent the recurrence of Clostridioides difficile infection (CDI) in individuals 18 years of age and older following antibacterial treatment for recurrent CDI (rCDI)	Seres Therapeutics, Inc.	N	[LINK]	Clincal trials used as evidence	N	-	No evidence on the EMA site	N	Infectious disease
fecal microbiota, live - jslm	Rebyota	2014-10-03	Prevention of recurrent Clostridium difficile infection (CDI) in individuals with recurrent Clostridium difficile infection	Designated/Approved	prevention of recurrence of Clostridioides difficile infection (CDI) in individuals 18 years of age and older following antibiotic treatment for recurrent CDI	11/30/2022	11/30/2029	prevention of recurrence of Clostridioides difficile infection (CDI) in individuals 18 years of age and older following antibiotic treatment for recurrent CDI	Ferring Pharmaceuticals, Inc.	N	[LINK]	Clincal trials used as evidence	N	-	No evidence on the EMA site	N	Infectious disease
Fedratinib	INREBIC	05/18/2009	Treatment of secondary and primary myelofibrosis	Designated/Approved	INREBIC® is indicated for the treatment of adult patients with intermediate-2 or high-risk primary or secondary (post-polycythemia vera or post-essential thrombocythemia) myelofibrosis (MF).	08/16/2019	08/16/2026	For the treatment of adult patients with intermediate-2 or high-risk primary or secondary (post-polycythemia vera or post-essential thrombocythemia) myelofibrosis (MF).	Impact Biomedicines, Inc. a wholly-owned subsidiary of Celgene Corporation	N	[LINK]	Clincal trials used as evidence	N	[LINK]	Clincal trials used as evidence	Y	Oncology
fenfluramine	Fintepla	06/19/2017	Treatment of Lennox-Gastaut syndrome	Designated/Approved	Treatment of seizures associated with Lennox-Gastaut syndrome (LGS) in patients 2 years of age and older	03/25/2022	03/25/2029	Treatment of seizures associated with Lennox-Gastaut syndrome (LGS) in patients 2 years of age and older	UCB, Inc.	Y	[LINK]	Pregnancy registry	Y	[LINK]	Observational registry	N	Neurology
fenfluramine HCI	Fintepla	12/20/2013	For the Treatment of Dravet Syndrome	Designated/Approved	Fintepla (fenfluramine) is indicated for the treatment of seizures associated with Dravet syndrome in patients 2 years of age and older.	06/25/2020	06/25/2027	For the treatment of seizures associated with Dravet syndrome in patients 2 years of age and older.	UCB, Inc.	Y	[LINK]	Pregnancy registry	Y	[LINK]	Observational registry	N	Neurology
fexinidazole		2016-04-04	Treatment of human African trypanosomiasis (HAT) or sleeping sickness	Designated/Approved	Treatment of both the first-stage (hemolymphatic) and second-stage (meningoencephalitic) human African trypanosomiasis (HAT) due to Trypanosoma brucei gambiense in patients 6 years of age and older and weighing at least 20 kg. Limitations of use: Due to the decreased efficacy observed in patients with severe second stage HAT (cerebrospinal fluid white blood cell count (CSF-WBC) >100 cells/?L) due…	07/16/2021	07/16/2028	Treatment of both the first-stage (hemolymphatic) and second-stage (meningoencephalitic) human African trypanosomiasis (HAT) due to Trypanosoma brucei gambiense in patients 6 years of age and older and weighing at least 20 kg. Limitations of use: Due to the decreased efficacy observed in patients with severe second stage HAT (cerebrospinal fluid white blood cell count (CSF-WBC) >100 cells/?L) due…	Sanofi US Services Inc., A SANOFI COMPANY	N	[LINK]	Clincal trials used as evidence	N	[LINK]	Clincal trials used as evidence	N	Infectious disease
fidaxomicin	Dificid	12/13/2010	Treatment of pediatric Clostridium difficile infection	Designated/Approved	DIFICID® is indicated in adult and pediatric patients aged 6 months and older for the treatment of C. difficile-associated diarrhea (CDAD).	01/24/2020	01/24/2027	Dificid (fidaxomicin) is indicated for pediatric patients aged 6 months and older for the treatment of C. difficile-associated diarrhea (CDAD).	Cubist Pharmaceuticals LLC, a subsidiary of Merck Sharp & Dohme LLC	N	[LINK]	Clincal trials used as evidence	N	[LINK]	Clincal trials used as evidence	N	Infectious disease
fosdenopterin	Nulibry	2009-05-11	Treatment of molybdenum cofactor deficiency type A (MoCD)	Designated/Approved	to reduce the risk of mortality in patients with molybdenum cofactor deficiency (MoCD) Type A	02/26/2021	02/26/2028	to reduce the risk of mortality in patients with molybdenum cofactor deficiency (MoCD) Type A	Origin Biosciences, Inc.	Y	[LINK]	Historical control arm	Y	[LINK]	Historical control arm	N	Metabolic
futibatinib	Lytgobi	05/23/2018	Treatment of cholangiocarcinoma (CCA)	Designated/Approved	Treatment of adult patients with previously treated, unresectable, locally advanced or metastatic intrahepatic cholangiocarcinoma harboring fibroblast growth factor receptor 2 (FGFR2) gene fusions or other rearrangements	09/30/2022	09/30/2029	Treatment of adult patients with previously treated, unresectable, locally advanced or metastatic intrahepatic cholangiocarcinoma harboring fibroblast growth factor receptor 2 (FGFR2) gene fusions or other rearrangements	Taiho Oncology, Inc.	N	[LINK]	Clincal trials used as evidence	N	[LINK]	ODD but no EU approval yet	Y	Oncology
Gallium-68 (DOTA0-Phel-Tyr3)octreotide		10/25/2013	The management of neuroendocrine tumors	Designated/Approved	Ga 68 DOTATOC Injection is indicated for use with positron emission tomography (PET) for the localization of somatostatin receptor positive neuroendocrine tumors (NETs) in adult and pediatric patients.	08/21/2019		Exclusivity waived by sponsor	University of Iowa Hospital & Clinics	N	[LINK]	Clincal trials used as evidence	Y	[LINK]	Non-interventional,retrospecitve follow-up study	Y	Oncology
ganaxolone	Ztalmy	06/28/2017	Treatment of cyclin-dependent kinase-like 5 (CDKL5) gene-related early-onset infantile epileptic encephalopathy	Designated/Approved	Treatment of seizures associated with cyclin-dependent kinase-like 5 (CDKL5) deficiency disorder (CDD) in patients 2 years of age and older	2022-01-06	2029-01-06	Treatment of seizures associated with cyclin-dependent kinase-like 5 (CDKL5) deficiency disorder (CDD) in patients 2 years of age and older	Marinus Pharmaceuticals	Y	[LINK]	Pregnancy registry	Y	[LINK]	Planned observational follow-up studies	N	Neurology
Gemtuzumab ozogamicin	Mylotarg	11/24/1999	Treatment of acute myeloid leukemia	Designated/Approved	Mylotarg¿ is indicated for the treatment of newly-diagnosed CD33-positive acute myeloid leukemia in adults and pediatric patients 1 month and older and treatment of relapsed or refractory CD33-positive acute myeloid leukemia in adults and in pediatric patients 2 years and older.	06/16/2020	06/16/2027	For the treatment of newly-diagnosed CD33-positive acute myeloid leukemia in pediatric patients 1 month and older	Wyeth Pharmaceuticals, Inc., a Pfizer Company	N	[LINK]	Clincal trials used as evidence	N	[LINK]	Not currently indicated for this patient population	Y	Oncology
givosiran	GIVLAARI	08/29/2016	Treatment of acute hepatic porphyria	Designated/Approved	GIVLAARI is indicated for the treatment of adults with acute hepatic porphyria (AHP).	11/20/2019	11/20/2026	Indicated for the treatment of adults with acute hepatic porphyria (AHP).	Alnylam Pharmaceuticals, Inc.	N	[LINK]	Clincal trials used as evidence	Y	[LINK]	Planned observational follow-up studies to assess safety and clinical effectiveness. Natural history study used for supporting clinical safety	Y	Oncology
glecaprevir and pibrentasvir	Mavyret	2017-09-01	Treatment of pediatric patients with chronic hepatitis C virus infection	Designated/Approved	treatment of adult and pediatric patients 3 years and older with chronic hepatitis C virus (HCV) genotype 1, 2, 3, 4, 5 or 6 infection without cirrhosis or with compensated cirrhosis (Child-Pugh A), and treatment of adult and pediatric patients 3 years and older with HCV genotype 1 infection, who previously have been treated with a regimen containing an HCV NS5A inhibitor or an NS3/4A protease in…	2021-10-06	2028-10-06	treatment of pediatric patients 3 years of age to less than 12 years of age weighing less than 45 kg with chronic hepatitis C virus (HCV) genotype 1, 2, 3, 4, 5 or 6 infection without cirrhosis or with compensated cirrhosis (Child-Pugh A), and treatment of pediatric patients 3 years of age to less than 12 years of age weighing less than 45 kg with HCV genotype 1 infection, who previously have bee…	AbbVie, Inc.	N	[LINK]	Clincal trials used as evidence	Y	[LINK]	Historical control arm	N	Infectious disease
glecaprevir and pibrentasvir	MAVYRET	2017-09-01	Treatment of pediatric patients with chronic hepatitis C virus infection	Designated/Approved	MAVYRET is indicated for the treatment of adult and pediatric patients 12 years and older or weighing at least 45 kg with chronic hepatitis C virus (HCV) genotype 1, 2, 3, 4, 5 or 6 infection without cirrhosis or with compensated cirrhosis (Child-Pugh A). MAVYRET is also indicated for the treatment of adult and pediatric patients 12 years and older or weighing at least 45 kg with HCV genotype 1 i…	04/30/2019	04/30/2026	For the treatment of pediatric patients 12 years and older or weighing at least 45 kg with chronic hepatitis C virus (HCV) genotype 1, 2, 3, 4, 5 or 6 infection without cirrhosis or with compensated cirrhosis (Child-Pugh A), and also for the treatment of pediatric patients 12 years and older or weighing at least 45 kg with HCV genotype 1 infection, who previously have been treated with a regimen …	AbbVie, Inc.	N	[LINK]	Clincal trials used as evidence	Y	[LINK]	Historical control arm	N	Infectious disease
golimumab	SIMPONI ARIA®	2015-02-04	Treatment of polyarticular juvenile idiopathic arthritis in patients 0 through 18 years of age.	Designated/Approved	treatment of active polyarticular juvenile idiopathic arthritis (pJIA) in patients 2 years of age and older	09/29/2020	09/29/2027	treatment of active polyarticular juvenile idiopathic arthritis (pJIA) in patients 2 to 18 years of age	Janssen Research & Development, LLC	N	[LINK]	Clincal trials used as evidence	Y	[LINK]	Registry, Swedish patient register to support long term safety; historical control; US claims data	N	Rheumatology
golodirsen	VYONDYS 53	05/22/2018	Treatment of Duchenne muscular dystrophy (DMD)	Designated/Approved	VYONDYS 53 is indicated for the treatment of Duchenne muscular dystrophy (DMD) in patients who have a confirmed mutation of the DMD gene that is amenable to exon 53 skipping.	2019-12-12	2026-12-12	Indicated for the treatment of Duchenne muscular dystrophy (DMD) in patients who have a confirmed mutation of the DMD gene that is amenable to exon 53 skipping	Sarepta Therapeutics, Inc.	N	[LINK]	Clincal trials used as evidence	N	[LINK]	Negative CHMP opinion	N	Neurology
Hydrocortisone	ALKINDI® SPRINKLE	05/13/2015	Treatment of pediatric adrenal insufficiency (0 through 16 years of age).	Designated/Approved	ALKINDI® SPRINKLE is indicated as replacement therapy in pediatric patients with adrenocortical insufficiency	09/29/2020			Eton Pharmaceuticals, Inc.	Y	[LINK]	RWD used as supporting evidence for safety in at-risk populations	N	[LINK]	Single dose study used as evidence	N	Endocrinology
ibrutinib	Imbruvica	06/23/2016	Treatment of chronic Graft versus Host disease	Designated/Approved	Treatment of adult and pediatric patients age 1 year and older with chronic graft-versus-host disease (cGVHD) after failure of one or more lines of systemic therapy	08/24/2022	08/24/2029	Treatment of pediatric patients age 1 year and older with chronic graft-versus-host disease (cGVHD) after failure of one or more lines of systemic therapy	Pharmacyclics, LLC	Y	[LINK]	Clincal trials used as evidence	N	[LINK]	Not yet indicated for this indication	N	Transplant
idecabtagene vicleucel	Abecma	2016-11-05	Treatment of multiple myeloma	Designated/Approved	treatment of adult patients with relapsed or refractory multiple myeloma after four or more prior lines of therapy, including an immunomodulatory agent, a proteasome inhibitor, and an anti-CD38 monoclonal antibody	03/26/2021	03/26/2028	treatment of adult patients with relapsed or refractory multiple myeloma after four or more prior lines of therapy, including an immunomodulatory agent, a proteasome inhibitor, and an anti-CD38 monoclonal antibody	Celgene Corporation, a Bristol-Myers Squibb Company	Y	[LINK]	Planned long term safety observational study	Y	[LINK]	Non-interventional retrospective study used as a supportive evidence	Y	Oncology
Immune Globulin Intravenous (Human)	Octagam 10%	04/19/2017	Treatment of dermatomyositis	Designated/Approved	Treatment of dermatomyositis in adults	07/15/2021	07/15/2028	Treatment of dermatomyositis in adults	OCTAPHARMA USA, Inc.	Y	[LINK]	Post marketing survey as supportive data	N	[LINK]	Clinical trial only; no evidence on the EMA website	N	Rheumatology
inebilizumab	Uplizna	2016-10-02	Treatment of neuromyelitis optica and neuromyelitis optica spectrum disorders	Designated/Approved	Uplizna is indicated for for the treatment of neuromyelitis optica spectrum disorder (NMOSD) in adult patients who are anti-aquaporin-4 (AQP4) antibody positive.	2020-11-06	2027-11-06	Indicated for the treatment of neuromyelitis optica spectrum disorder (NMOSD) in adult patients who are anti-aquaporin-4 (AQP4) antibody positive.	Horizon Therapeutics Ireland DAC	N	[LINK]	Clincal trials used as evidence	Y	[LINK]	Ongoing and planned registry and obserational real world studies to assess long term safety and effectiveness	N	Neurology
infigratinib	Truseltiq	2019-11-09	Treatment of cholangiocarcinoma	Designated/Approved/Designation Withdrawn or Revoked	Treatment of adults with previously treated, unresectable locally advanced or metastatic cholangiocarcinoma with a fibroblast growth factor receptor 2 (FGFR2) fusion or other rearrangement as detected by an FDA-approved test.	05/28/2021	05/28/2028		QED Therapeutics, Inc.	N	[LINK]	Clincal trials used as evidence	N	[LINK]	Application withdrwan 11th Oct 2022	Y	Oncology
ipilimumab	Yervoy	2004-03-06	Treatment of high risk Stage II, Stage III, and Stage IV melanoma	Designated/Approved	In combination with nivolumab, for the treatment of unresectable or metastatic melanoma in adult patients	05/25/2021			Bristol-Myers Squibb Company	N	[LINK]	Clincal trials used as evidence	N	[LINK]	Clincal trials used as evidence	Y	Oncology
ipilimumab	Yervoy	2014-09-10	Treatment of Stage IIb to Stage IV melanoma	Designated/Approved	as a single agent or in combination with nivolumab, for the treatment of unresectable or metastatic melanoma in adult and pediatric patients 12 years and older	02/15/2023			Bristol-Myers Squibb Company	N	[LINK]	Clincal trials used as evidence	N	[LINK]	Clincal trials used as evidence	Y	Oncology
iptacopan	Fabhalta	07/31/2020	Treatment of paroxysmal nocturnal hemoglobinuria	Designated/Approved	Treatment of adults with paroxysmal nocturnal hemoglobinuria (PNH)	2023-05-12	2030-05-12	Treatment of adults with paroxysmal nocturnal hemoglobinuria (PNH)	Novartis Pharmaceuticals Corporation	N	[LINK]	Clincal trials used as evidence	N	[LINK]	EMA ODD status, no approval to date	N	Hematology
isatuximab-irfc	Sarclisa	05/22/2014	Treatment of multiple myeloma	Designated/Approved	SARCLISA is indicated, in combination with pomalidomide and dexamethasone, for the treatment of adult patients with multiple myeloma who have received at least two prior therapies including lenalidomide and a proteasome inhibitor.	2020-02-03	2027-02-03	Indicated in combination with pomalidomide and dexamethasone, for the treatment of adult patients with multiple myeloma who have received at least two prior therapies including lenalidomide and a proteasome inhibitor.	Sanofi U.S. Services, Inc.	N	[LINK]	Clincal trials used as evidence	M	[LINK]	Planned non-interventional survey to measure effectiveness of educational materinals to minimise risk of Aes	Y	Oncology
isatuximab-irfc	Sarclisa	05/22/2014	Treatment of multiple myeloma	Designated/Approved	in combination with carfilzomib and dexamethasone, for the treatment of adult patients with relapsed or refractory multiple myeloma who have received 1 to 3 prior lines of therapy	03/31/2021	03/31/2028	treatment of adult patients with relapsed or refractory multiple myeloma who have received 1 prior line of therapy, and for treatment of adult patients with relapsed or refractory multiple myeloma who have received 2 to 3 prior therapies excluding patients covered by the indication approved on March 2, 2020	Sanofi U.S. Services, Inc.	N	[LINK]	Clincal trials used as evidence	M	[LINK]	Planned non-interventional survey to measure effectiveness of educational materinals to minimise risk of Aes	Y	Oncology
isavuconazonium sulfate	Cresemba	2013-06-05	Treatment of invasive aspergillosis	Designated/Approved	treatment of invasive aspergillosis in adults and pediatric patients 6 years of age and older who weigh 16 kilograms (kg) and greater	2023-08-12			Astellas Pharma Global Development Inc.	N	[LINK]	Clincal trials used as evidence	N	[LINK]	Clincal trials used as evidence	N	Infectious disease
isavuconazonium sulfate	Cresemba	2013-06-05	Treatment of invasive aspergillosis	Designated/Approved	treatment of invasive aspergillosis in adults and pediatric patients 1 year of age and older	2023-08-12			Astellas Pharma Global Development Inc.	N	[LINK]	Clincal trials used as evidence	N	[LINK]	Clincal trials used as evidence	N	Infectious disease
isavuconazonium sulfate	Cresemba	10/25/2013	Treatment of zygomycosis	Designated/Approved	treatment of invasive mucormycosis in adults and pediatric patients 1 year of age and older	2023-08-12	2030-08-12	treatment of invasive mucormycosis in pediatric patients 1 year of age and older	Astellas Pharma Global Development Inc.	N	[LINK]	Clincal trials used as evidence	N	[LINK]	Clincal trials used as evidence	N	Infectious disease
isavuconazonium sulfate	Cresemba	10/25/2013	Treatment of zygomycosis	Designated/Approved	treatment of invasive mucormycosis in adults and pediatric patients 6 years of age and older who weigh 16 kg and greater	2023-08-12	2030-08-12	treatment of invasive mucormycosis in pediatric patients 6 years of age and older who weigh 16 kg and greater	Astellas Pharma Global Development Inc.	N	[LINK]	Clincal trials used as evidence	N	[LINK]	Clincal trials used as evidence	N	Infectious disease
ivabradine	CORLANOR	03/23/2016	Treatment of pediatric patients (0 through 16 years of age) with dilated cardiomyopathy.	Designated/Approved	Corlanor is indicated for the treatment of stable symptomatic heart failure due to dilated cardiomyopathy (DCM) in pediatric patients aged 6 months and older, who are in sinus rhythm with an elevated heart rate.	04/22/2019	04/22/2026	Corlanor is indicated for the treatment of stable symptomatic heart failure due to dilated cardiomyopathy (DCM) in pediatric patients aged 6 months and older, who are in sinus rhythm with an elevated heart rate.	Amgen, Inc.,	N	[LINK]	Clincal trials used as evidence	N	[LINK]	Clincal trials used as evidence	N	Cardiology
ivacaftor	Kalydeco	12/20/2006	Treatment of patients with cystic fibrosis	Designated/Approved	treatment of cystic fibrosis (CF) in patients age 1 month and older who have at least one mutation in the CFTR gene that is responsive to ivacaftor potentiation based on clinical and/or in vitro assay data	2023-03-05	2030-03-05	treatment of cystic fibrosis (CF) in patients 1 month to less than 4 months of age who have at least one mutation in the CFTR gene that is responsive to ivacaftor potentiation based on clinical and/or in vitro assay data	Vertex Pharmaceuticals, Inc.	N	[LINK]	Clincal trials used as evidence	Y	[LINK]	Long term registry data and non-interventional cohort used as evidence for long term saefty and effectiveness	N	Respiratory
ivacaftor	Kalydeco	12/20/2006	Treatment of patients with cystic fibrosis	Designated/Approved	KALYDECO is indicated for the treatment of cystic fibrosis (CF) in patients age 4 months and older who have one mutation in the CFTR gene that is responsive to ivacaftor potentiation based on clinical and/or in vitro assay data	09/24/2020	09/24/2027	treatment of cystic fibrosis (CF) in patients age 4 months to less than 6 months who have one mutation in the CFTR gene that is responsive to ivacaftor potentiation based on clinical and/or in vitro assay data	Vertex Pharmaceuticals, Inc.	N	[LINK]	Clincal trials used as evidence	Y	[LINK]	Long term registry data and non-interventional cohort used as evidence for long term saefty and effectiveness	N	Respiratory
ivacaftor	Kalydeco	12/20/2006	Treatment of patients with cystic fibrosis	Designated/Approved	KALYDECO is a cystic fibrosis transmembrane conductance regulator (CFTR) potentiator indicated for the treatment of cystic fibrosis (CF) in patients age 6 months and older who have one mutation in the CFTR gene that is responsive to ivacaftor potentiation based on clinical and/or in vitro assay data	04/29/2019	04/29/2026	For the treatment of cystic fibrosis (CF) in patients age 6 months to less than 12 months who have one mutation in the CFTR gene that is responsive to ivacaftor potentiation based on clinical and/or in vitro assay data	Vertex Pharmaceuticals, Inc.	N	[LINK]	Clincal trials used as evidence	Y	[LINK]	Long term registry data and non-interventional cohort used as evidence for long term saefty and effectiveness	N	Respiratory
ivacaftor	Kalydeco	12/20/2006	Treatment of patients with cystic fibrosis	Designated/Approved	treatment of cystic fibrosis (CF) in patients age 4 months and older who have one mutation in the cystic fibrosis transmembrane conductance regulator (CFTR) gene that is responsive to ivacaftor potentiation based on clinical and/or in vitro assay data	12/21/2020	12/21/2027	treatment of cystic fibrosis (CF) in patients age 4 months and older who have one of the additional mutations in the cystic fibrosis transmembrane conductance regulator (CFTR) gene that have been identified as responsive to ivacaftor potentiation based on in vitro data and identified in the approval on December 21, 2020.	Vertex Pharmaceuticals, Inc.	N	[LINK]	Clincal trials used as evidence	Y	[LINK]	Long term registry data and non-interventional cohort used as evidence for long term saefty and effectiveness	N	Respiratory
ivosidenib	Tibsovo	04/26/2017	Treatment of cholangiocarcinoma	Designated/Approved	Treatment of adult patients with previously treated, locally advanced or metastatic cholangiocarcinoma with an isocitrate dehydrogenase-1 (IDH1) mutation as detected by an FDA-approved test	08/25/2021	08/25/2028	Treatment of adult patients with previously treated, locally advanced or metastatic cholangiocarcinoma with an isocitrate dehydrogenase-1 (IDH1) mutation as detected by an FDA-approved test	Servier Pharmaceuticals LLC	N	[LINK]	Clincal trials used as evidence	M	[LINK]	Plan for historical control arm	Y	Oncology
ivosidenib	Tibsovo	05/20/2020	Treatment of myelodysplastic syndromes	Designated/Approved	Treatment of adult patients with relapsed or refractory myelodysplastic syndromes (MDS) with a susceptible isocitrate dehydrogenase-1 (IDH1) mutation as detected by an FDA-approved test	10/24/2023	10/24/2030	Treatment of adult patients with relapsed or refractory myelodysplastic syndromes (MDS) with a susceptible isocitrate dehydrogenase-1 (IDH1) mutation as detected by an FDA-approved test	Servier Pharmaceuticals LLC	N	[LINK]	Clincal trials used as evidence	N	[LINK]	Not currently approved for this indication	Y	Oncology
ivosidenib	Tibsovo	2015-09-06	Treatment of acute myeloid leukemia (AML)	Designated/Approved	In combination with azacitidine or as monotherapy for the treatment of newly diagnosed acute myeloid leukemia (AML) with a susceptible isocitrate dehydrogenase-1 (IDH1) mutation as detected by an FDA-approved test in adults 75 years or older, or who have comorbidities that preclude use of intensive induction chemotherapy	05/25/2022			Servier Pharmaceuticals LLC	N	[LINK]	Clincal trials used as evidence	M	[LINK]	Plan for historical control arm	Y	Oncology
ivosidenib	TIBSOVO	2015-09-06	Treatment of acute myeloid leukemia (AML)	Designated/Approved	TIBSOVO is indicated for the treatment of newly-diagnosed acute myeloid leukemia (AML) with a susceptible isocitrate dehydrogenase-1 (IDH1) mutation as detected by an FDA-approved test in adult patients who are >= 75 years old or who have comorbidities that preclude use of intensive induction chemotherapy.	2019-02-05	2026-02-05	TIBSOVO is indicated for the treatment of newly-diagnosed acute myeloid leukemia (AML) with a susceptible isocitrate dehydrogenase-1 (IDH1) mutation as detected by an FDA-approved test in adult patients who are >= 75 years old or who have comorbidities that preclude use of intensive induction chemotherapy.	Servier Pharmaceuticals LLC	N	[LINK]	Clincal trials used as evidence	M	[LINK]	Plan for historical control arm	Y	Oncology
lanadelumab-flyo	Takhzyro	11/26/2013	Treatment of angioedema	Designated/Approved	prophylaxis to prevent attacks of hereditary angioedema (HAE) in adult and pediatric patients aged 2 years and older	2023-03-02	2030-03-02	prophylaxis to prevent attacks of hereditary angioedema (HAE) in pediatric patients aged 2 years to less than 12 years	Takeda Pharmaceuticals USA, Inc.	N	[LINK]	Clincal trials used as evidence	Y	[LINK]	Non-interventional observational study used to support clinical effectivenes and safety	N	Hematology
ledipasvir/sofosbuvir	Harvoni	2016-12-10	Treatment of chronic hepatitis C virus (HCV) infection in pediatric patients	Designated/Approved	HARVONI is indicated for the treatment of adults and pediatric patients 3 years of age and older with chronic hepatitis C virus (HCV) genotype 1, 4, 5, or 6 infection without cirrhosis or with compensated cirrhosis, genotype 1 infection with decompensated cirrhosis, for use in combination with ribavirin, and genotype 1 or 4 infection who are liver transplant recipients without cirrhosis or with c…	08/28/2019	08/28/2026	For treatment of pediatric patients between 3 years of age and 12 years of age or weighing 35 kg with chronic hepatitis C virus (HCV) genotype 1, 4, 5, or 6 infection without cirrhosis or with compensated cirrhosis; (2) treatment of pediatric patients 3 years of age and older with chronic HCV genotype 1 infection with decompensated cirrhosis, for use in combination with ribavirin; and (3) treatme…	Gilead Sciences, Inc.	N	[LINK]	Clincal trials used as evidence	Y	[LINK]	Observational registry	N	Infectious disease
lenalidomide	Revlimid	2017-04-01	Treatment of nodal marginal zone lymphoma	Designated/Approved	REVLIMID in combination with a rituximab product, is indicated for the treatment of adult patients with previously treated marginal zone lymphoma (MZL).	05/28/2019	05/28/2026	In combination with a rituximab product for the treatment of adult patients with previously treated nodal marginal zone lymphoma	Celgene Corporation	Y	[LINK]	Pregnancy registry	N	[LINK]	Not currently approved for this indication	Y	Oncology
lenalidomide	Revlimid	2017-04-01	Treatment of splenic marginal zone lymphoma	Designated/Approved	REVLIMID in combination with a rituximab product, is indicated for the treatment of adult patients with previously treated marginal zone lymphoma (MZL).	05/28/2019	05/28/2026	In combination with a rituximab product for the treatment of adult patients with previously treated splenic marginal zone lymphoma	Celgene Corporation	Y	[LINK]	Pregnancy registry	N	[LINK]	Not currently approved for this indication	Y	Oncology
lenalidomide	Revlimid	09/17/2013	Treatment of follicular lymphoma	Designated/Approved	REVLIMID in combination with a rituximab product, is indicated for the treatment of adult patients with previously treated follicular lymphoma (FL).	05/28/2019	05/28/2026	In combination with a rituximab product for the treatment of adult patients with previously treated follicular lymphoma (FL).	Celgene Corporation	Y	[LINK]	Pregnancy registry	Y	[LINK]	Ongoing non-interventional studies to assess long term clinical effectiveness and safety	Y	Oncology
lenalidomide	Revlimid	04/29/2015	Treatment of extranodal marginal zone lymphoma of mucosa-associated lymphoid tissue	Designated/Approved	REVLIMID in combination with a rituximab product, is indicated for the treatment of adult patients with previously treated marginal zone lymphoma (MZL).	05/28/2019	05/28/2026	In combination with a rituximab product for the treatment of adult patients with previously treated extranodal marginal zone lymphoma	Celgene Corporation	Y	[LINK]	Pregnancy registry	N	[LINK]	Not currently approved for this indication	Y	Oncology
leniolisib	Joenja	01/30/2018	Treatment of activated P13Kdelta Syndrome/p110delta-activating mutation causing senescent T cells, lymphadenopathy, and immunodeficiency	Designated/Approved	treatment of activated phosphoinositide 3-kinase delta (PI3K delta) syndrome (APDS) in adult and pediatric patients 12 years of age and older	03/24/2023	03/24/2030	treatment of activated phosphoinositide 3-kinase delta (PI3K delta) syndrome (APDS) in adult and pediatric patients 12 years of age and older	Pharming Technologies B.V.	N	[LINK]	Clincal trials used as evidence	N	[LINK]	ODD but no EU approval yet	N	Immunology
letermovir	Prevymis	2011-12-12	Prevention of human cytomegalovirus viremia and disease in at risk populations	Designated/Approved	prophylaxis of cytomegalovirus (CMV) disease in adult kidney transplant recipients at high risk (Donor CMV seropositive/Recipient CMV seronegative [D+/R-])	2023-05-06	2030-05-06	prophylaxis of cytomegalovirus (CMV) disease in adult kidney transplant recipients at high risk (Donor CMV seropositive/Recipient CMV seronegative [D+/R-])	Merck Sharp & Dohme LLC	N	[LINK]	Clincal trials used as evidence	N	[LINK]	Clincal trials used as evidence	N	Transplant
Leuprolide acetate	Lupron Depot-Ped	07/25/1988	Treatment of central precocious puberty	Designated/Approved	treatment of pediatric patients with central precocious puberty (CPP)	04/14/2023			AbbVie Endocrine Inc.	N	[LINK]	Clincal trials used as evidence	N	[LINK]	Old product	N	Endocrinology
levoketoconazole	Recorlev	2012-09-03	Treatment of endogenous Cushing's syndrome	Designated/Approved	Treatment of endogenous hypercortisolemia in adult patients with Cushing's syndrome for whom surgery is not an option or has not been curative	12/30/2021	12/30/2028	Treatment of endogenous hypercortisolemia in adult patients with Cushing's syndrome for whom surgery is not an option or has not been curative	Strongbridge Dublin Limited	N	[LINK]	Clincal trials used as evidence	N	[LINK]	Clincal trials used as evidence	N	Endocrinology
lisocabtagene maraleucel	Breyanzi	2018-12-07	Treatment of primary mediastinal large B-cell lymphoma	Designated/Approved	treatment of adult patients with relapsed or refractory large B-cell lymphoma after two or more lines of systemic therapy, including diffuse large B-cell lymphoma (DLBCL) not otherwise specified (including DLBCL arising from indolent lymphoma), high-grade B cell lymphoma, primary mediastinal large B-cell lymphoma, and follicular lymphoma grade 3B	2021-05-02	2028-05-02	treatment of adult patients with relapsed or refractory diffuse large B-cell lymphoma (DLBCL) not otherwise specified (including DLBCL arising from indolent lymphoma) after two or more lines of systemic therapy; treatment of adult patients with relapsed or refractory primary mediastinal large B-cell lymphoma after two or more lines of systemic therapy; and treatment of adult patients with relapse…	Juno Therapeutics, Inc., a Bristol-Myers Squibb Company	N	[LINK]	Clincal trials used as evidence	N	[LINK]	SLR and non-internventional retrospective contol arms for efficacy outcomes	Y	Oncology
lisocabtagene maraleucel	Breyanzi	2017-07-09	Treatment of follicular lymphoma (FL)	Designated/Approved	treatment of adult patients with relapsed or refractory large B-cell lymphoma after two or more lines of systemic therapy, including diffuse large B-cell lymphoma (DLBCL) not otherwise specified (including DLBCL arising from indolent lymphoma), high-grade B cell lymphoma, primary mediastinal large B-cell lymphoma, and follicular lymphoma grade 3B	2021-05-02	2028-05-02	treatment of adult patients with relapsed or refractory diffuse large B-cell lymphoma (DLBCL) after two or more lines of systemic therapy; treatment of adult patients with relapsed or refractory primary mediastinal large B-cell lymphoma after two or more lines of systemic therapy; and treatment of adult patients with relapsed or refractory follicular lymphoma grade 3B after two or more lines of s…	Juno Therapeutics, Inc., a Bristol-Myers Squibb Company	N	[LINK]	Clincal trials used as evidence	N	[LINK]	SLR and non-internventional retrospective contol arms for efficacy outcomes	Y	Oncology
lisocabtagene maraleucel	Breyanzi	04/27/2016	Treatment of diffuse large B-cell lymphoma	Designated/Approved	treatment of adult patients with relapsed or refractory large B-cell lymphoma after two or more lines of systemic therapy, including diffuse large B-cell lymphoma (DLBCL) not otherwise specified (including DLBCL arising from indolent lymphoma), high-grade B cell lymphoma, primary mediastinal large B-cell lymphoma, and follicular lymphoma grade 3B	2021-05-02	2028-05-02	treatment of adult patients with relapsed or refractory diffuse large B-cell lymphoma (DLBCL) after two or more lines of systemic therapy; treatment of adult patients with relapsed or refractory primary mediastinal large B-cell lymphoma after two or more lines of systemic therapy; and treatment of adult patients with relapsed or refractory follicular lymphoma grade 3B after two or more lines of s…	Juno Therapeutics, Inc., a Bristol-Myers Squibb Company	N	[LINK]	Clincal trials used as evidence	Y	[LINK]	SLR and non-internventional retrospective contol arms for efficacy outcomes	Y	Oncology
lisocabtagene maraleucel	Breyanzi	04/27/2016	Treatment of diffuse large B-cell lymphoma	Designated/Approved	Treatment of adult patients with large B-cell lymphoma (LBCL), including diffuse large B-cell lymphoma (DLBCL) not otherwise specified (including DLBCL arising from indolent lymphoma), high-grade B-cell lymphoma, primary mediastinal large B-cell lymphoma, and follicular lymphoma grade 3B who have refractory disease to first-line chemoimmunotherapy or relapse within 12 months of first-line chemoim…	06/24/2022	06/24/2029	Treatment of adult patients with diffuse large B-cell lymphoma (DLBCL) , primary mediastinal large B-cell lymphoma, and follicular lymphoma grade 3B who have refractory disease to first-line chemoimmunotherapy or relapse within 12 months of first-line chemoimmunotherapy; or refractory disease to first-line chemoimmunotherapy or relapse after first-line chemoimmunotherapy and are not eligible for …	Juno Therapeutics, Inc., a Bristol-Myers Squibb Company	N	[LINK]	Clincal trials used as evidence	Y	[LINK]	SLR and non-internventional retrospective contol arms for efficacy outcomes	Y	Oncology
lisocabtagene maraleucel	Breyanzi	2018-12-07	Treatment of primary mediastinal large B-cell lymphoma	Designated/Approved	Treatment of adult patients with large B-cell lymphoma (LBCL), including diffuse large B-cell lymphoma (DLBCL) not otherwise specified (including DLBCL arising from indolent lymphoma), high-grade B-cell lymphoma, primary mediastinal large B-cell lymphoma, and follicular lymphoma grade 3B who have refractory disease to first-line chemoimmunotherapy or relapse within 12 months of first-line chemoim…	06/24/2022	06/24/2029	Treatment of adult patients with diffuse large B-cell lymphoma (DLBCL), primary mediastinal large B-cell lymphoma, and follicular lymphoma grade 3B who have refractory disease to first-line chemoimmunotherapy or relapse within 12 months of first-line chemoimmunotherapy; or refractory disease to first-line chemoimmunotherapy or relapse after first-line chemoimmunotherapy and are not eligible for h…	Juno Therapeutics, Inc., a Bristol-Myers Squibb Company	N	[LINK]	Clincal trials used as evidence	Y	[LINK]	SLR and non-internventional retrospective contol arms for efficacy outcomes	Y	Oncology
lisocabtagene maraleucel	Breyanzi	2017-07-09	Treatment of follicular lymphoma (FL)	Designated/Approved	Treatment of adult patients with large B-cell lymphoma (LBCL), including diffuse large B-cell lymphoma (DLBCL) not otherwise specified (including DLBCL arising from indolent lymphoma), high-grade B-cell lymphoma, primary mediastinal large B-cell lymphoma, and follicular lymphoma grade 3B who have refractory disease to first-line chemoimmunotherapy or relapse within 12 months of first-line chemoim…	06/24/2022	06/24/2029	Treatment of adult patients with diffuse large B-cell lymphoma (DLBCL), primary mediastinal large B-cell lymphoma, and follicular lymphoma grade 3B who have refractory disease to first-line chemoimmunotherapy or relapse within 12 months of first-line chemoimmunotherapy; or refractory disease to first-line chemoimmunotherapy or relapse after first-line chemoimmunotherapy and are not eligible for h…	Juno Therapeutics, Inc., a Bristol-Myers Squibb Company	N	[LINK]	Clincal trials used as evidence	Y	[LINK]	SLR and non-internventional retrospective contol arms for efficacy outcomes	Y	Oncology
lonafarnib	ZOKINVY	04/18/2011	Treatment of Hutchinson-Gilford progeria syndrome and progeroid laminopathies	Designated/Approved	in patients 12 months of age and older with a body surface area (BSA) of 0.39 m2 and above (1) to reduce the risk of mortality in Hutchinson-Gilford Progeria Syndrome (HGPS); and (2) for the treatment of processing-deficient Progeroid Laminopathies with either heterozygous LMNA mutation with progerin-like protein accumulation or homozygous or compound heterozygous ZMPSTE24 mutations	11/20/2020	11/20/2027	in patients 12 months of age and older with a body surface area (BSA) of 0.39 m2 and above: (1) to reduce the risk of mortality in Hutchinson-Gilford Progeria Syndrome (HGPS); and (2) for the treatment of processing-deficient Progeroid Laminopathies with either heterozygous LMNA mutation with progerin-like protein accumulation or homozygous or compound heterozygous ZMPSTE24 mutations	Eiger BioPharmaceuticals, Inc.	Y	[LINK]	Historical control arm	Y	[LINK]	Historical control arm	N	Multiple
lonapegsomatropin-tcgd	Skytrofa	04/13/2020	Treatment of growth hormone deficiency	Designated/Approved	Treatment of pediatric patients 1 year and older who weigh at least 11.5 kg and have growth failure due to inadequate secretion of endogenous growth hormone (GH)	08/25/2021			Ascendis Pharma Endocrinology Division A/S	N	[LINK]	Clincal trials used as evidence	M	[LINK]	Propective non-interventional safety study planned	N	Endocrinology
loncastuximab tesirine-lpyl	Zynlonta	2017-08-06	Treatment of diffuse large B-cell lymphoma	Designated/Approved	treatment of adult patients with relapsed or refractory large B-cell lymphoma after two or more lines of systemic therapy, including diffuse large B-cell lymphoma (DLBCL) not otherwise specified, DLBCL arising from low grade lymphoma, and high-grade B-cell lymphoma	04/23/2021	04/23/2028	treatment of adult patients with relapsed or refractory diffuse large B-cell lymphoma after two or more lines of systemic therapy	ADC Therapeutics SA	N	[LINK]	Clincal trials used as evidence	Y	[LINK]	Historical control arm	Y	Oncology
Lorlatinib; lorlatinib	LORBRENA; Lorbrena	06/23/2015	Treatment of anaplastic lymphoma kinase (ALK)-positive or ROS1-positive non-small cell lung cancer	Designated/Approved	treatment of adult patients with metastatic non-small cell lung cancer (NSCLC) whose tumors are anaplastic lymphoma kinase (ALK)-positive as detected by an FDA-approved test.	2021-03-03	2028-03-03	Treatment of adult patients with metastatic non-small cell lung cancer (NSCLC) whose tumors are anaplastic lymphoma kinase (ALK)-positive as detected by an FDA-approved test, excluding patients whose disease has progressed on crizotinib and at least one other ALK inhibitor; or alectinib or ceritinib as the first ALK inhibitor therapy for metastatic disease.	Pfizer, Inc.	N	[LINK]	Clincal trials used as evidence		[LINK]	Due to low patient numbers an observational post authorisation effectivenss isw required by EMA	Y	Oncology
lovotibeglogene autotemcel	Lyfgenia	02/26/2014	For the treatment of Sickle Cell Disease	Designated/Approved	treatment of patients 12 years of age or older with sickle cell disease and a history of vaso-occlusive events	2023-08-12	2030-08-12	treatment of patients 12 years of age or older with sickle cell disease and a history of vaso-occlusive events	bluebird bio Inc.	N	[LINK]	Clincal trials used as evidence	N	-	No evidence of assessment by EMA 18th Mar 2024	N	Hematology
lumacaftor and ivacaftor	Orkambi	06/30/2014	Treatment of cystic fibrosis	Designated/Approved	Treatment of cystic fibrosis (CF) in patients aged 1 year and older who are homozygous for the F508del mutation in the CFTR gene	2022-02-09	2029-02-09	Treatment of cystic fibrosis (CF) in patients aged 1 year to less than 2 years who are homozygous for the F508del mutation in the CFTR gene	Vertex Pharmaceuticals Inc.	N	[LINK]	Clincal trials used as evidence	Y	[LINK]	Ongoing observational PASS study to assess long term safety and effectiveness. Supporting phase 3 study used observational cohort of previously treated, but ineligible patients as control.	N	Respiratory
lumasiran	Oxlumo	2016-08-02	Treatment of primary hyperoxaluria type 1	Designated/Approved	Treatment of primary hyperoxaluria type 1 (PH1) to lower urinary and plasma oxalate levels in pediatric and adult patients	2022-06-10	2029-06-10	Treatment of primary hyperoxaluria type 1 (PH1) to lower plasma oxalate levels in pediatric and adult patients	Alnylam Pharmaceuticals	N	[LINK]	Clincal trials used as evidence	Y	[LINK]	Supportive study modeling efficay using historical registry data. Planned obsservational PASS study to evaluate long term clincal safety and effectiveness.	N	Nephrology
lumasiran	Oxlumo	2016-08-02	Treatment of primary hyperoxaluria type 1	Designated/Approved	treatment of primary hyperoxaluria type 1 (PH1) to lower urinary oxalate levels in pediatric and adult patients	11/23/2020	11/23/2027	treatment of primary hyperoxaluria type 1 (PH1) to lower urinary oxalate levels in pediatric and adult patients	Alnylam Pharmaceuticals, Inc.	N	[LINK]	Clincal trials used as evidence	Y	[LINK]	Supportive study modeling efficay using historical registry data. Planned obsservational PASS study to evaluate long term clincal safety and effectiveness.	N	Nephrology
lurbinectedin	Zepzelca	2018-01-08	Treatment of small cell lung cancer (SCLC)	Designated/Approved	Zepzelca (lurbinectedin) is indicated for the treatment of adult patients with metastatic small cell lung cancer (SCLC) with disease progression on or after prior platinum-based chemotherapy.	06/15/2020	06/15/2027	For the treatment of adult patients with metastatic small cell lung cancer (SCLC) with disease progression on or after platinum-based chemotherapy.	Jazz Pharmaceuticals Ireland Limited		[LINK]		N	[LINK]	ODD but no EU approval yet	Y	Oncology
luspatercept-aamt	Reblozyl	03/18/2013	Treatment of myelodysplastic syndrome	Designated/Approved	REBLOZYL is indicated for the treatment of anemia failing an erythropoiesis stimulating agent and requiring 2 or more red blood cell units over 8 weeks in adult patients with very low- to intermediate-risk myelodysplastic syndromes with ring sideroblasts (MDS-RS) or with myelodysplastic/myeloproliferative neoplasm with ring sideroblasts and thrombocytosis (MDS/MPN-RS-T).	2020-03-04	2027-03-04	For the treatment of anemia failing an erythropoiesis stimulating agent and requiring 2 or more red blood cell units over 8 weeks in adult patients with very low- to intermediate-risk myelodysplastic syndromes with ring sideroblasts (MDS-RS)	Celgene Corporation, a Bristol-Myers Squibb Company		[LINK]		Y	[LINK]	External MDS registry data used to compare progression	Y	Oncology
luspatercept-aamt	Reblozyl	03/18/2013	Treatment of myelodysplastic syndrome	Designated/Approved	treatment of anemia without previous erythropoiesis stimulating agent use (ESA-naive) in adult patients with very low- to intermediate-risk myelodysplastic syndromes (MDS) who may require regular red blood cell (RBC) transfusions	08/28/2023	08/28/2030	treatment of anemia without previous erythropoiesis stimulating agent use (ESA-naive) in adult patients with very low- to intermediate-risk myelodysplastic syndromes (MDS) who may require regular red blood cell (RBC) transfusions	Celgene Corporation, a Bristol-Myers Squibb Company		[LINK]		Y	[LINK]	External MDS registry data used to compare progression	Y	Oncology
Luspatercept-aamt	REBLOZYL	2013-11-03	Treatment of B-thalassemia	Designated/Approved	REBLOZYL is indicated for the treatment of anemia in adult patients with beta thalassemia who require regular red blood cell (RBC) transfusions.	2019-08-11	2026-08-11	Indicated for the treatment of anemia in adult patients with beta thalassemia who require regular red blood cell (RBC) transfusions.	Celgene Corporation		[LINK]		Y	[LINK]	External MDS registry data used to compare progression	N	Hematology
MANNITOL	Bronchitol®	2005-11-02	For use to facilitate clearance of mucus in patients with bronchiectasis and in patients with cystic fibrosis at risk for bronchiectasis	Designated/Approved	as add-on maintenance therapy to improve pulmonary function in adult patients 18 years of age and older with cystic fibrosis. Use Bronchitol only for adults who have passed the Bronchitol Tolerance Test.	10/30/2020	10/30/2027	as add-on maintenance therapy to improve pulmonary function in adult patients 18 years of age and older with cystic fibrosis and who have passed the Bronchitol Tolerance Test	Chiesi Farmaceutici S.p.A (Chiesi USA, Inc.)		[LINK]		Y	[LINK]	Approval conditional on long term safety study from the UK CF registry	N	Respiratory
maralixibat	Livmarli	2013-04-09	Treatment of alagille syndrome	Designated/Approved	Treatment of cholestatic pruritus in patients with Alagille syndrome (ALGS) 1 year of age and older	09/29/2021	09/29/2028	Treatment of cholestatic pruritus in patients with Alagille syndrome (ALGS) 1 year of age and older	Mirum Pharmaceuticals, Inc.		[LINK]		Y	[LINK]	External historical control are using patient data from the ALGS registry	N	Multiple
maralixibat	Livmarli	2013-04-09	Treatment of alagille syndrome	Designated/Approved	treatment of cholestatic pruritus in patients with Alagille syndrome (ALGS) 3 months of age and older	03/13/2023	03/13/2030	treatment of cholestatic pruritus in patients 3 months of age to less than 1 year of age with Alagille syndrome (ALGS)	Mirum Pharmaceuticals, Inc.		[LINK]		Y	[LINK]	External historical control are using patient data from the ALGS registry	N	Multiple
maribavir	Livtencity	2011-07-06	Treatment of clinically significant cytomegalovirus viremia and disease in at-risk patients.	Designated/Approved	Treatment of adults and pediatric patients (12 years of age and older and weighing at least 35 kg) with post-transplant cytomegalovirus (CMV) infection/disease that is refractory to treatment (with or without genotypic resistance) with ganciclovir, valganciclovir, cidofovir or foscarnet	11/23/2021	11/23/2028	Treatment of adults and pediatric patients (12 years of age and older and weighing at least 35 kg) with post-transplant cytomegalovirus (CMV) infection/disease that is refractory to treatment (with or without genotypic resistance) with ganciclovir, valganciclovir, cidofovir or foscarnet	Takeda Pharmaceuticals USA, Inc.		[LINK]		M	[LINK]	Planned retrospective chart review to assess long term safety	N	Infectious disease
mavacamten	Camzyos	04/27/2016	Treatment of symptomatic hypertrophic cardiomyopathy	Designated/Approved	Treatment of adults with symptomatic New York Heart Association (NYHA) class II-III obstructive hypertrophic cardiomyopathy (HCM) to improve functional capacity and symptoms	04/28/2022	04/28/2029	Treatment of adults with symptomatic New York Heart Association (NYHA) class II-III obstructive hypertrophic cardiomyopathy (HCM) to improve functional capacity and symptoms	MyoKardia, Inc. (A Wholly-Owned Subsidiary of Bristol Myers Squibb)		[LINK]		Y	[LINK]	Planned observational study to assessment long term safety and effectiveness and meta analysis	N	Cardiology
melphalan	Hepzato	2008-12-11	Treatment of patients with ocular (uveal) melanoma.	Designated/Approved	as a liver-directed treatment for adult patients with uveal melanoma with unresectable hepatic metastases affecting less than 50% of the liver and no extrahepatic disease or extrahepatic disease limited to the bone, lymph nodes, subcutaneous tissues, or lung that is amenable to resection or radiation	08/14/2023	08/14/2030	as a liver-directed treatment for adult patients with uveal melanoma with unresectable hepatic metastases affecting less than 50% of the liver and no extrahepatic disease or extrahepatic disease limited to the bone, lymph nodes, subcutaneous tissues, or lung that is amenable to resection or radiation	Delcath Systems, Inc.		[LINK]		N	[LINK]	Not currently indicated for this disease	Y	Oncology
melphalan flufenamide	Pepaxto	03/16/2015	Treatment of plasma cell myeloma, also referred to as multiple myeloma	Designated/Approved	Treatment, in combination with dexamethasone, of adult patients with relapsed or refractory multiple myeloma who have received at least four prior lines of therapy and whose disease is refractory to at least one proteasome inhibitor, one immunomodulatory agent, and one CD-38 directed monoclonal antibody.	02/26/2021	02/26/2028	Treatment of adult patients with relapsed or refractory multiple myeloma who have received at least four prior lines of therapy and whose disease is refractory to at least one proteasome inhibitor, one immunomodulatory agent, and one CD-38 directed monoclonal antibody.	Oncopeptides AB		[LINK]		N	[LINK]	Clincal trials used as evidence	Y	Oncology
mepolizumab	NUCALA	07/14/2011	Treatment of Churg-Strauss Syndrome	Designated/Approved	NUCALA prefilled autoinjector and single syringe device is indicated for the treatment of adult patients with eosinophilic granulomatosis with polyangiitis (EGPA).	2019-06-06			GlaxoSmithKline LLC		[LINK]		M	[LINK]	Planned post marketing study to assess long term effectiveness	N	Immunology
mepolizumab	NUCALA®	05/28/2004	For treatment of hypereosinophilic syndrome	Designated/Approved	treatment of adult and pediatric patients aged 12 years and older with hypereosinophilic syndrome (HES) for > or = 6 months without an identifiable non-hematologic secondary cause	09/25/2020	09/25/2027	treatment of adult and pediatric patients aged 12 years and older with hypereosinophilic syndrome (HES) for > or = 6 months without an identifiable non-hematologic secondary cause	GlaxoSmithKline LLC		[LINK]		M	[LINK]	Planned post marketing study to assess long term effectiveness	N	Hematology
mesalamine; 5-aminosalicylic acid	Lialda	02/27/2008	Treatment of ulcerative colitis in pediatric patients (revised indication 10/21/2010).	Designated/Approved	Lialda (mesalamine) is indicated for the treatment of mildly to moderately active ulcerative colitis in pediatric patients weighing at least 24 kg.	06/26/2020			Takeda Development Center Americas, Inc.		[LINK]		N	-	No evidence for EMA approval on EMA website	N	Gastrointestinal
midazolam	NAYZILAM	10/20/2009	Rescue treatment of seizures in patients who require control of intermittent bouts of increased seizure activity (e.g. acute repetitive seizures, seizure clusters)	Designated/Approved	NAYZILAM is indicated for the acute treatment of intermittent, stereotypic episodes of frequent seizure activity (i.e., seizure clusters, acute repetitive seizures) that are distinct from a patient¿s usual seizure pattern in patients with epilepsy 12 years of age and older.	05/17/2019	05/17/2026	NAYZILAM is indicated for the acute treatment of intermittent, stereotypic episodes of frequent seizure activity (i.e., seizure clusters, acute repetitive seizures) that are distinct from a patient¿s usual seizure pattern in patients with epilepsy 12 years of age and older.	UCB, Inc.		[LINK]		Y	[LINK]	Meta-analysis used as evidence, divergent opinion, decentralized route used	N	Neurology
mirvetuximab soravtansine-gynx	Elahere	07/14/2014	Treatment of ovarian cancer	Designated/Approved	treatment of adult patients with folate receptor-alpha (FR?) positive, platinum-resistant epithelial ovarian, fallopian tube, or primary peritoneal cancer, who have received one to three prior systemic treatment regimens. Select patients for therapy based on an FDA-approved test.	11/14/2022	11/14/2029	treatment of adult patients with folate receptor-alpha (FR?) positive, platinum-resistant epithelial ovarian cancer, as detected by an FDA-approved test, who have received one to three prior systemic treatment regimens	ImmunoGen, Inc.		[LINK]		N	[LINK]	ODD but no EU approval yet	Y	Oncology
mitapivat	Pyrukynd	03/24/2015	Treatment of pyruvate kinase deficiency	Designated/Approved	Treatment of hemolytic anemia in adults with pyruvate kinase (PK) deficiency	02/17/2022	02/17/2029	Treatment of hemolytic anemia in adults with pyruvate kinase (PK) deficiency	Agios Pharmaceuticals, Inc.		[LINK]		Y	[LINK]	Ongoing registry studies to assess natural history, clinical characteristics, and real world outcomes	N	Hematology
mitomycin	Jelmyto	2014-08-09	Treatment of upper tract urothelial cell cancers (transitional cell carcinoma of the renal pelvis and ureter)	Designated/Approved	JELMYTO¿ is indicated for the treatment of adult patients with low-grade Upper Tract Urothelial Cancer (LG-UTUC)	04/15/2020	04/15/2027	Indicated for the treatment of adult patients with low-grade Upper Tract Urothelial Cancer (LG-UTUC).	UroGen Pharma, Ltd.		[LINK]		N	-	No evidence for EMA approval on EMA website	Y	Oncology
mobocertinib	Exkivity	12/17/2019	Treatment of non-small cell lung cancer with genetic alterations in EGFR including EGFR mutations and/or EGFR gene amplifications, HER2 mutations, or BRAF G466V mutations	Designated/Approved	Treatment of adult patients with locally advanced or metastatic non-small cell lung cancer (NSCLC) with epidermal growth factor receptor (EGFR) exon 20 insertion mutations, as detected by an FDA-approved test, whose disease has progressed on or after platinum-based chemotherapy	09/15/2021	09/15/2028	Treatment of adult patients with locally advanced or metastatic non-small cell lung cancer (NSCLC) with epidermal growth factor receptor (EGFR) exon 20 insertion mutations, as detected by an FDA-approved test, whose disease has progressed on or after platinum-based chemotherapy	Takeda Development Center Americas, Inc.		[LINK]		N	[LINK]	Application withdrawn 20th July 2022	Y	Oncology
momelotinib	Ojjaara	2010-05-08	Treatment of myelofibrosis	Designated/Approved	treatment of intermediate or high-risk myelofibrosis (MF), including primary MF or secondary MF [post-polycythemia vera (PV) and post-essential thrombocythemia (ET)], in adults with anemia	09/15/2023	09/15/2030	treatment of intermediate or high-risk myelofibrosis (MF), including primary MF or secondary MF [post-polycythemia vera (PV) and post-essential thrombocythemia (ET)], in adults with anemia	GlaxoSmithKline		[LINK]		Y	[LINK]	Historical control arm	Y	Oncology
mosunetuzumab-axgb	Lunsumio	12/17/2018	Treatment of follicular lymphoma	Designated/Approved	treatment of adult patients with relapsed or refractory follicular lymphoma after two or more lines of systemic therapy	12/22/2022	12/22/2029	treatment of adult patients with relapsed or refractory follicular lymphoma after two or more lines of systemic therapy	Genentech, Inc.		[LINK]		Y	[LINK]	Historical control arm	Y	Oncology
motixafortide	Aphexda	2012-06-07	For use to mobilize hematopoietic stem cells (HSCs) from the marrow to peripheral blood for collection for autologous or allogeneic transplantation	Designated/Approved	in combination with filgrastim (G-CSF) to mobilize hematopoietic stem cells to the peripheral blood for collection and subsequent autologous transplantation in patients with multiple myeloma	2023-08-09	2030-08-09	to mobilize hematopoietic stem cells to the peripheral blood for collection and subsequent autologous transplantation in patients with multiple myeloma	BioLineRx, Ltd.		[LINK]		N	-	No evidence for EMA approval on EMA website	Y	Oncology
naxitamab-gqgk	DANYELZA®	06/24/2013	Treatment of neuroblastoma	Designated/Approved	in combination with granulocyte-macrophage colony-stimulating factor (GM-CSF), for the treatment of pediatric patients 1 year of age and older and adult patients with relapsed or refractory high-risk neuroblastoma in the bone or bone marrow who have demonstrated a partial response, minor response, or stable disease to prior therapy	11/25/2020	11/25/2027	treatment of pediatric patients 1 year of age and older and adult patients with relapsed or refractory high-risk neuroblastoma in the bone or bone marrow who have demonstrated a partial response, minor response, or stable disease to prior therapy	Y-mAbs Therapeutics, Inc.		[LINK]		N	[LINK]	ODD but no EU approval yet	Y	Oncology
nedosiran	Rivfloza	05/15/2018	Treatment of primary hyperoxaluria	Designated/Approved	to lower urinary oxalate levels in children 9 years of age and older and adults with primary hyperoxaluria type 1 (PH1) and relatively preserved kidney function, e.g., eGFR greater than or equal to 30 mL/min/1.73 m2	09/29/2023	09/29/2030	to lower urinary oxalate levels in children 9 years of age and older and adults with primary hyperoxaluria type 1 (PH1) and relatively preserved kidney function, e.g., eGFR greater than or equal to 30 mL/min/1.73 m2	Dicerna Pharmaceuticals, Inc. (a wholly owned subsidiary of Novo Nordisk)		[LINK]		N	[LINK]	PIP underway, but no approval yet	N	Metabolic
nifurtimox	LAMPIT	2010-05-08	Treatment of Chagas disease (American Typanosomiasis)caused by T. cruzi	Designated/Approved	LAMPIT is indicated in pediatric patients (birth to less than 18 years of age and weighing at least 2.5 kg) for the treatment of Chagas disease (American Trypanosomiasis), caused by Trypanosoma cruzi	2020-06-08	2027-06-08	indicated in pediatric patients (birth to less than 18 years of age and weighing at least 2.5 kg) for the treatment of Chagas disease (American Trypanosomiasis) caused by Trypanosoma cruzi	Bayer HealthCare Pharmaceuticals, Inc.		[LINK]		N	[LINK]	PIP underway, but no approval yet	N	Infectious disease
nilotinib	Tasigna	04/27/2006	Treatment of chronic myelogenous leukemia	Designated/Approved	Treatment of pediatric patients greater than or equal to 1 year of age with chronic phase and accelerated phase Philadelphia chromosome positive chronic myeloid leukemia (Ph+ CML) with resistance or intolerance to prior tyrosine-kinase inhibitor (TKI) therapy	09/23/2021	09/23/2028	Treatment of pediatric patients greater than or equal to 1 year of age with accelerated phase Philadelphia chromosome positive chronic myeloid leukemia (Ph+ CML) with resistance or intolerance to prior tyrosine-kinase inhibitor (TKI) therapy	Novartis Pharmaceuticals Corporation		[LINK]		Y	[LINK]	Observational post authorization studies for safety and effectiveness from Japan used as evidence	Y	Oncology
nintedanib	OFEV	2016-06-07	Treatment of systemic sclerosis (including the associated interstitial lung disease).	Designated/Approved	OFEV is indicated to slow the rate of decline in pulmonary function in patients with systemic sclerosis associated interstitial lung disease (SSc-ILD).	2019-06-09	2026-06-09	Indicated to slow the rate of decline in pulmonary function in patients with systemic sclerosis-associated interstitial lung disease (SSc-ILD).	Boehringer Ingelheim Pharmaceuticals, Inc.		[LINK]		N	[LINK]	Clincal trials used as evidence	N	Respiratory
niraparib	Zejula	04/30/2010	Treatment of ovarian cancer	Designated/Approved	ZEJULA is indicated for the maintenance treatment of adult patients with advanced epithelial ovarian, fallopian tube, or primary peritoneal cancer who are in a complete or partial response to first-line platinum-based chemotherapy	04/29/2020	04/29/2027	Indicated for the maintenance treatment of adult patients with advanced epithelial ovarian cancer who are in a complete or partial response to first-line platinum-based chemotherapy.	GlaxoSmithKline, LLC.		[LINK]		M	[LINK]	Meta analysis and planned post marketing study to incidence of MDS/AML from treatment	Y	Oncology
niraparib	Zejula	04/30/2010	Treatment of ovarian cancer	Designated/Approved	ZEJULA? is indicated for the treatment of adult patients with advanced ovarian, fallopian tube, or primary peritoneal cancer who have been treated with three or more prior chemotherapy regimens and whose cancer is associated with homologous recombination deficiency (HRD) positive status defined by either, (1) a deleterious or suspected deleterious BRCA mutation, or (2) genomic instability and who…	10/23/2019	09/14/2022	Indicated for the treatment of adult patients with advanced ovarian cancer who have been treated with three or more prior chemotherapy regimens and whose cancer is associated with homologous recombination deficiency (HRD) positive status defined by either a deleterious or suspected deleterious BRCA mutation, or genomic instability and who have progressed more than six months after response to the…	GlaxoSmithKline, LLC.		[LINK]		M	[LINK]	Meta analysis and planned post marketing study to incidence of MDS/AML from treatment	Y	Oncology
nirogacestat	Ogsiveo	2018-07-06	Treatment of desmoid tumor (aggressive fibromatosis)	Designated/Approved	for adult patients with progressing desmoid tumors who require systemic treatment	11/27/2023	11/27/2030	for adult patients with progressing desmoid tumors who require systemic treatment	SpringWorks Therapeutics, Inc.		[LINK]		N	[LINK]	Application in progress feb 2024; clinical trials only	Y	Oncology
nitric oxide		06/18/2012	Treatment of persistent pulmonary hypertension in newborns	Designated/Approved	GENOSYL® is indicated to improve oxygenation and reduce the need for extracorporeal membrane oxygenation in term and near-term (>34 weeks gestation) neonates with hypoxic respiratory failure associated with clinical or echocardiographic evidence of pulmonary hypertension in conjunction with ventilatory support and other appropriate agents.	12/20/2019			VERO BIOTECH		[LINK]		M	[LINK]	Published literature used to support main clinical study for benefits of treatment not in patient group	N	Cardiology
nivolumab	Opdivo	08/22/2016	Treatment of esophageal cancer	Designated/Approved	In combination with fluoropyrimidine- and platinum-containing chemotherapy, for the first-line treatment of adult patients with unresectable advanced or metastatic esophageal squamous cell carcinoma (ESCC)	05/27/2022	05/27/2029	First-line treatment of adult patients with unresectable advanced or metastatic esophageal squamous cell carcinoma (ESCC)	Bristol-Myers Squibb Company		[LINK]		M	[LINK]	Planned post marketing study to assess long term effectiveness and safety	Y	Oncology
nivolumab	Opdivo	12/20/2016	Treatment of gastric cancer and gastro-esophageal junction cancer	Designated/Approved	adjuvant treatment of completely resected esophageal or gastroesophageal junction cancer with residual pathologic disease in patients who have received neoadjuvant chemoradiotherapy (CRT)	05/20/2021	05/20/2028	adjuvant treatment of completely resected esophageal or gastroesophageal junction cancer with residual pathologic disease in patients who have received neoadjuvant chemoradiotherapy (CRT)	Bristol-Myers Squibb Company		[LINK]		M	[LINK]	Planned post marketing study to assess long term effectiveness and safety	Y	Oncology
nivolumab	Opdivo	08/22/2016	Treatment of esophageal cancer	Designated/Approved	adjuvant treatment of completely resected esophageal or gastroesophageal junction cancer with residual pathologic disease in patients who have received neoadjuvant chemoradiotherapy (CRT)	05/20/2021	05/20/2028	adjuvant treatment of completely resected esophageal or gastroesophageal junction cancer with residual pathologic disease in patients who have received neoadjuvant chemoradiotherapy (CRT)	Bristol-Myers Squibb Company		[LINK]		M	[LINK]	Planned post marketing study to assess long term effectiveness and safety	Y	Oncology
nivolumab	Opdivo	08/22/2016	Treatment of esophageal cancer	Designated/Approved	in combination with fluoropyrimidine- and platinum-containing chemotherapy for the treatment of patients with advanced or metastatic gastric cancer, gastroesophageal junction cancer, and esophageal adenocarcinoma	04/16/2021	04/16/2028	treatment of patients with advanced or metastatic gastric cancer, gastroesophageal junction cancer, and esophageal adenocarcinoma	Bristol-Myers Squibb Company		[LINK]		M	[LINK]	Planned post marketing study to assess long term effectiveness and safety	Y	Oncology
nivolumab	Opdivo	12/20/2016	Treatment of gastric cancer and gastro-esophageal junction cancer	Designated/Approved	in combination with fluoropyrimidine- and platinum-containing chemotherapy for the treatment of patients with advanced or metastatic gastric cancer, gastroesophageal junction cancer, and esophageal adenocarcinoma	04/16/2021	04/16/2028	treatment of patients with advanced or metastatic gastric cancer, gastroesophageal junction cancer, and esophageal adenocarcinoma	Bristol-Myers Squibb Company		[LINK]		M	[LINK]	Planned post marketing study to assess long term effectiveness and safety	Y	Oncology
nivolumab	Opdivo	08/22/2016	Treatment of esophageal cancer	Designated/Approved	In combination with ipilimumab, for the first-line treatment of adult patients with unresectable advanced or metastatic esophageal squamous cell carcinoma (ESCC)	05/27/2022	05/27/2029	First-line treatment of adult patients with unresectable advanced or metastatic esophageal squamous cell carcinoma (ESCC)	Bristol-Myers Squibb Company		[LINK]		M	[LINK]	Planned post marketing study to assess long term effectiveness and safety	Y	Oncology
nivolumab	Opdivo	2014-09-10	Treatment of Stage IIb to Stage IV melanoma	Designated/Approved	as a single agent or in combination with ipilimumab, for the treatment of adult and pediatric patients 12 years and older with unresectable or metastatic melanoma	02/15/2023			Bristol-Myers Squibb Company		[LINK]		M	[LINK]	Planned post marketing study to assess long term effectiveness and safety	Y	Oncology
nivolumab	Opdivo	01/23/2013	Treatment of Stage IIb to IV melanoma	Designated/Approved	adjuvant treatment of adult and pediatric patients 12 years and older with melanoma with involvement of lymph nodes or metastatic disease who have undergone complete resection	02/15/2023	02/15/2030	adjuvant treatment of pediatric patients 12 years and older with melanoma with involvement of lymph nodes or metastatic disease who have undergone complete resection	Bristol-Myers Squibb Co.		[LINK]		M	[LINK]	Planned post marketing study to assess long term effectiveness and safety	Y	Oncology
nivolumab	Opdivo	08/22/2016	Treatment of esophageal cancer	Designated/Approved	Opdivo (nivolumab) indicated for the treatment of patients with unresectable advanced, recurrent or metastatic esophageal squamous cell carcinoma (ESCC) after prior fluoropyrimidine- and platinum-based chemotherapy.	2020-10-06	2027-10-06	For the treatment of patients with unresectable advanced, recurrent or metastatic esophageal squamous cell carcinoma (ESCC) after prior fluoropyrimidine- and platinum-based chemotherapy.	Bristol-Myers Squibb Company		[LINK]		M	[LINK]	Planned post marketing study to assess long term effectiveness and safety	Y	Oncology
nivolumab	Opdivo	01/23/2013	Treatment of Stage IIb to IV melanoma	Designated/Approved	adjuvant treatment of adult and pediatric patients 12 years and older with completely resected Stage IIB, Stage IIC, Stage III, or Stage IV melanoma	10/13/2023	10/13/2030	adjuvant treatment of adult and pediatric patients 12 years and older with completely resected Stage IIB or Stage IIC melanoma	Bristol-Myers Squibb Co.		[LINK]		M	[LINK]	Planned post marketing study to assess long term effectiveness and safety	Y	Oncology
nivolumab	Opdivo	01/23/2013	Treatment of Stage IIb to IV melanoma	Designated/Approved	As a single agent or in combination with ipilimumab, for the treatment of adult and pediatric patients 12 years and older with unresectable or metastatic melanoma	02/15/2023	02/15/2030	Treatment of pediatric patients 12 years and older with unresectable or metastatic melanoma	Bristol-Myers Squibb Co.		[LINK]		M	[LINK]	Planned post marketing study to assess long term effectiveness and safety	Y	Oncology
nivolumab and ipilimumab	OPDIVO® and YERVOY®	08/16/2017	Treatment of mesothelioma	Designated/Approved	YERVOY® (ipilimumab), in combination with nivolumab, is indicated for the first-line treatment of adult patients with unresectable malignant pleural mesothelioma.	2020-02-10	2027-02-10	YERVOY® (ipilimumab) for the first-line treatment of adult patients with unresectable malignant pleural mesothelioma	Bristol-Myers Squibb Company		[LINK]		M	[LINK]	Planned post marketing study to assess long term effectiveness and safety	Y	Oncology
nivolumab and ipilimumab	OPDIVO® and YERVOY®	08/16/2017	Treatment of mesothelioma	Designated/Approved	OPDIVO, in combination with ipilimumab, is indicated for the first-line treatment of adult patients with unresectable malignant pleural mesothelioma.	2020-02-10	2027-02-10	OPDIVO (nivolumab) for the first-line treatment of adult patients with unresectable malignant pleural mesothelioma	Bristol-Myers Squibb Company		[LINK]		M	[LINK]	Planned post marketing study to assess long term effectiveness and safety	Y	Oncology
nivolumab and relatlimab-rmbw	Opdualag	08/18/2017	Treatment of stage IIb to IV melanoma	Designated/Approved	Treatment of adult and pediatric patients 12 years of age or older with unresectable or metastatic melanoma	03/18/2022	03/18/2029	Treatment of adult and pediatric patients 12 years of age or older with unresectable or metastatic melanoma	Bristol-Myers Squibb Company		[LINK]		M	[LINK]	Planned post marketing study to assess long term effectiveness and safety	Y	Oncology
nivolumab; nivolumab	OPDIVO; OPDIVO	2015-02-09	Treatment of hepatocellular carcinoma	Designated/Approved	OPDIVO, as a single agent or in combination with ipilimumab, is indicated for the treatment of patients with hepatocellular carcinoma (HCC) who have been previously treated with sorafenib.	2020-10-03			Bristol-Myers Squibb Company		[LINK]		M	[LINK]	Planned post marketing study to assess long term effectiveness and safety	Y	Oncology
octreotide (oral)	MYCAPSSA (formerly Octreolin)	06/17/2010	For the oral treatment of acromegaly	Designated/Approved	Mycapssa (octreotide) is indicated for the long-term maintenance treatment in acromegaly patients who have responded to and tolerated treatment with octreotide or lanreotide.	06/26/2020			Chiesi USA, Inc.		[LINK]		N	[LINK]	ODD but no EU approval yet	N	Endocrinology
odevixibat	Bylvay	10/15/2018	Treatment of Alagille syndrome	Designated/Approved	treatment of cholestatic pruritus in patients 12 months of age and older with Alagille syndrome (ALGS)	06/13/2023	06/13/2030	treatment of cholestatic pruritus in patients 12 months of age and older with Alagille syndrome (ALGS)	Albireo AB c/o Albireo Pharma, Inc.		[LINK]		N	-	Not currently indicated for this condition	N	Multiple
odevixibat	Bylvay	10/31/2012	Treatment of progressive familial intrahepatic cholestasis	Designated/Approved	Treatment of pruritus in patients 3 months of age and older with progressive familial intrahepatic cholestasis (PFIC). Limitations of use: BYLVAY may not be effective in PFIC type 2 patients with ABCB11 variants resulting in nonfunctional or complete absence of bile salt export pump protein (BSEP-3)	07/20/2021	07/20/2028	Treatment of pruritus in patients 3 months of age and older with progressive familial intrahepatic cholestasis (PFIC). Limitations of use: BYLVAY may not be effective in PFIC type 2 patients with ABCB11 variants resulting in nonfunctional or complete absence of bile salt export pump protein (BSEP-3)	Albireo AB c/o Albireo Pharma, Inc.		[LINK]		M	[LINK]	Approval conditional on long term effectiveness data from a registry	N	Hepatic
olaparib	Lynparza	05/15/2018	Treatment of primary peritoneal cancer	Designated/Approved	Lynparza is indicated in combination with bevacizumab for the maintenance treatment of adult patients with advanced epithelial ovarian, fallopian tube or primary peritoneal cancer who are in complete or partial response to first-line platinum-based chemotherapy and whose cancer is associated with homologous recombination deficiency (HRD) positive status defined by either: a deleterious or suspect…	2020-08-05	2027-08-05	LYNPARZA® is indicated in combination with bevacizumab for the maintenance treatment of adult patients with advanced epithelial ovarian, fallopian tube, or primary peritoneal cancer who are in complete or partial response to first-line platinumbased chemotherapy and whose cancer is associated with homologous recombination deficiency (HRD) positive status defined by genomic instability.	AstraZeneca Pharmaceuticals LP		[LINK]		N	[LINK]	Clincal trials used as evidence	Y	Oncology
olaparib	Lynparza	05/15/2018	Treatment of Fallopian Tube Cancer	Designated/Approved	Lynparza is indicated in combination with bevacizumab for the maintenance treatment of adult patients with advanced epithelial ovarian, fallopian tube or primary peritoneal cancer who are in complete or partial response to first-line platinum-based chemotherapy and whose cancer is associated with homologous recombination deficiency (HRD) positive status defined by either: a deleterious or suspect…	2020-08-05	2027-08-05	LYNPARZA® is indicated in combination with bevacizumab for the maintenance treatment of adult patients with advanced epithelial ovarian, fallopian tube, or primary peritoneal cancer who are in complete or partial response to first-line platinumbased chemotherapy and whose cancer is associated with homologous recombination deficiency (HRD) positive status defined by genomic instability.	AstraZeneca Pharmaceuticals LP		[LINK]		N	[LINK]	Clincal trials used as evidence	Y	Oncology
olaparib	Lynparza	2018-11-10	Treatment of pancreatic cancer	Designated/Approved	Lynparza is indicated for the maintenance treatment of adult patients with deleterious or suspected deleterious gBRCAm metastatic pancreatic adenocarcinoma whose disease has not progressed on at least 16 weeks of a first-line platinum-based chemotherapy regimen. Select patients for therapy based on an FDA-approved companion diagnostic for Lynparza.	12/27/2019	12/27/2026	Indicated for the maintenance treatment of adult patients with deleterious or suspected deleterious gBRCAm metastatic pancreatic adenocarcinoma whose disease has not progressed on at least 16 weeks of a first-line platinum-based chemotherapy regimen. Select patients for therapy based on an FDA-approved companion diagnostic for Lynparza.	AstraZeneca Pharmaceuticals LP		[LINK]		N	[LINK]	Clincal trials used as evidence	Y	Oncology
olaparib	Lynparza	10/16/2013	Treatment of ovarian cancer	Designated/Approved	Lynparza is indicated in combination with bevacizumab for the maintenance treatment of adult patients with advanced epithelial ovarian, fallopian tube or primary peritoneal cancer who are in complete or partial response to first-line platinum-based chemotherapy and whose cancer is associated with homologous recombination deficiency (HRD) positive status defined by either: a deleterious or suspect…	2020-08-05	2027-08-05	LYNPARZA® is indicated in combination with bevacizumab for the maintenance treatment of adult patients with advanced epithelial ovarian, fallopian tube, or primary peritoneal cancer who are in complete or partial response to first-line platinumbased chemotherapy and whose cancer is associated with homologous recombination deficiency (HRD) positive status defined by genomic instability.	AstraZeneca Pharmaceuticals LP		[LINK]		N	[LINK]	Clincal trials used as evidence	Y	Oncology
olipudase alfa-rpcp	Xenpozyme	2000-03-08	Treatment of acid sphingomyelinase deficiency (Niemann-Pick disease)	Designated/Approved	Treatment of non-central nervous system manifestations of acid sphingomyelinase deficiency (ASMD) in adult and pediatric patients	08/31/2022	08/31/2029	Treatment of non-central nervous system manifestations of acid sphingomyelinase deficiency (ASMD) in adult and pediatric patients	Genzyme Corporation		[LINK]		Y	[LINK]	Non-interventional studies used as supporting evidence	N	Metabolic
olutasidenib	Rezlidhia	04/27/2017	Treatment of acute myeloid leukemia	Designated/Approved	treatment of adult patients with relapsed or refractory acute myeloid leukemia (AML) with a susceptible isocitrate dehydrogenase-1 (IDH1) mutation as detected by an FDA-approved test	2022-01-12	2029-01-12	treatment of adult patients with relapsed or refractory acute myeloid leukemia (AML) with a susceptible isocitrate dehydrogenase-1 (IDH1) mutation as detected by an FDA-approved test	Rigel Pharmaceuticals, Inc.		[LINK]		N	[LINK]	ODD but no EU approval yet	Y	Oncology
omaveloxolone	Skyclarys	06/19/2017	Treatment of Friedreich's Ataxia	Designated/Approved	treatment of Friedreich's ataxia in adults and adolescents aged 16 years and older	02/28/2023	02/28/2030	treatment of Friedreich's ataxia in adults and adolescents aged 16 years and older	Reata Phamaceuticals, Inc.		[LINK]		M	[LINK]	Analysis with historical control conditional for approval	N	Multiple
omidubicel-onlv	Omisirge	05/23/2018	Enhancement of cell engraftment and immune reconstitution in patients receiving hematopoietic stem cell transplant	Designated/Approved	for use in adults and pediatric patients 12 years and older with hematologic malignancies who are planned for umbilical cord blood transplantation following myeloablative conditioning to reduce the time to neutrophil recovery and the incidence of infection	04/17/2023	04/17/2030	for use in adults and pediatric patients 12 years and older with hematologic malignancies who are planned for umbilical cord blood transplantation following myeloablative conditioning to reduce the time to neutrophil recovery and the incidence of infection	Gamida Cell Ltd.		[LINK]		N	-		N	Transplant
onasemnogene abeparvovec	ZOLGENSMA	09/30/2014	Treatment of spinal muscular atrophy	Designated/Approved	Indicated for the treatment of pediatric patients less than 2 years of age with spinal muscular atrophy (SMA) with bi-allelic mutations in the survival motor neuron 1 (SMN1) gene.	05/24/2019	05/24/2026	Indicated for the treatment of pediatric patients less than 2 years of age with spinal muscular atrophy (SMA) with bi-allelic mutations in the survival motor neuron 1 (SMN1) gene.	AveXis, Inc.		[LINK]		Y	[LINK]	Natural history studies used as supporting evidence	N	Neurology
osilodrostat	Isturisa	09/13/2013	Treatment of Cushing's disease	Designated/Approved	ISTURISA is a cortisol synthesis inhibitor indicated for the treatment of adult patients with Cushing¿s disease for whom pituitary surgery is not an option or has not been curative.	2020-06-03	2027-06-03	For the treatment of adult patients with Cushing¿s disease for whom pituitary surgery is not an option or has not been curative.	Recordati Rare Diseases, Inc		[LINK]		M	[LINK]	Planned registry study for long term safety	N	Endocrinology
osimertinib	Tagrisso	2014-04-09	Treatment of epidermal growth factor receptor mutation-positive non-small cell lung cancer	Designated/Approved	adjuvant therapy after tumor resection in adult patients with non-small cell lung cancer (NSCLC) whose tumors have epidermal growth factor receptor (EGFR) exon 19 deletions or exon 21 L858R mutations, as detected by an FDA-approved test	12/18/2020	12/18/2027	adjuvant therapy after tumor resection in adult patients with non-small cell lung cancer (NSCLC) whose tumors have epidermal growth factor receptor (EGFR) exon 19 deletions or exon 21 L858R mutations, as detected by an FDA-approved test	AstraZeneca Pharmaceuticals LP		[LINK]		Y	[LINK]	Real World Evidence cohort used as supportive evidence for postmarketing experience	y	Oncology
pacritinib	Vonjo	03/13/2008	Treatment of primary myelofibrosis (MF), post-polycythemia vera MF, and post-essential thrombocythemia MF	Designated/Approved	Treatment of adults with intermediate or high-risk primary or secondary (post-polycythemia vera or post-essential thrombocythemia) myelofibrosis (MF) with a platelet count below 50 x 109/L	02/28/2022	02/28/2029	Treatment of adults with intermediate or high-risk primary or secondary (post-polycythemia vera or post-essential thrombocythemia) myelofibrosis (MF) with a platelet count below 50 x 109/L	CTI BioPharma Corporation		[LINK]		N	-	No evidence for assessment on EMA website	Y	Oncology
pafolacianine	Cytalux	12/23/2014	Detecting folic receptor alpha positive lesions in ovarian cancer patients (diagnostic for the management of ovarian cancer)	Designated/Approved	As an adjunct for intraoperative identification of malignant lesions in adult patients with ovarian cancer	11/29/2021	11/29/2028	As an adjunct for intraoperative identification of malignant lesions in adult patients with ovarian cancer	On Target Laboratories, LLC		[LINK]		N	-	No evidence for assessment on EMA website	Y	Oncology
palovarotene	Sohonos	07/21/2014	Treatment of fibrodysplasia ossificans progressiva	Designated/Approved	for the reduction in volume of new heterotopic ossification in adults and pediatric patients aged 8 years and older for females and 10 years and older for males with fibrodysplasia ossificans progressiva (FOP)	08/16/2023	08/16/2030	for the reduction in volume of new heterotopic ossification in adults and pediatric patients aged 8 years and older for females and 10 years and older for males with fibrodysplasia ossificans progressiva (FOP)	Ipsen Biopharmaceuticals, Inc.		[LINK]		N	[LINK]	Application not approved	N	Multiple
pegcetacoplan	Empaveli	04/20/2014	Treatment of paroxysmal nocturnal hemoglobinuria	Designated/Approved	Treatment of adult patients with paroxysmal nocturnal hemoglobinuria (PNH)	05/14/2021	05/14/2028	Treatment of adult patients with paroxysmal nocturnal hemoglobinuria (PNH)	Apellis Pharmaceuticals, Inc.		[LINK]		M	[LINK]	Analysis with patient registry conditional for approval	N	Hematology
pegloticase	Krystexxa	02/21/2001	To control the clinical consequences of hyperuricemia in patients with severe gout in whom conventional therapy is contraindicated or has been ineffective.	Designated/Approved	Treatment of chronic gout in adult patients refractory to conventional therapy	2022-07-07			Horizon Therapeutics Ireland DAC		[LINK]		N	[LINK]	Product withdrawn (Feb 2023)	N	Rheumatology
pembrolizumab	Keytruda	06/16/2015	Treatment of gastric cancer, including gastroesophageal junction adenocarcinoma	Designated/Approved	in combination with fluoropyrimidine- and platinum-containing chemotherapy, for the first-line treatment of adults with locally advanced unresectable or metastatic HER2-negative gastric or gastroesophageal junction (GEJ) adenocarcinoma	11/16/2023			Merck Sharp & Dohme LLC		[LINK]		N	[LINK]	Clinical trials used as evidence	Y	Oncology
pembrolizumab	Keytruda	06/16/2015	Treatment of gastric cancer, including gastroesophageal junction adenocarcinoma	Designated/Approved	in combination with trastuzumab, fluoropyrimidine- and platinum-containing chemotherapy, for the first-line treatment of patients with locally advanced unresectable or metastatic HER2-positive gastric or gastroesophageal junction (GEJ) adenocarcinoma	2021-05-05	2028-05-05	for the first-line treatment of patients with locally advanced unresectable or metastatic HER2-positive gastric or gastroesophageal junction (GEJ) adenocarcinoma, excluding patients covered by Keytruda's previous indication for gastric or GEJ adenocarcinoma approved on September 22, 2017	Merck Sharp & Dohme LLC		[LINK]		N	[LINK]	Clinical trials used as evidence	Y	Oncology
pembrolizumab	Keytruda	2019-09-10	Treatment of Biliary Tract Carcinoma	Designated/Approved	in combination with gemcitabine and cisplatin, for the treatment of patients with locally advanced unresectable or metastatic biliary tract cancer (BTC)	10/31/2023	10/31/2030	treatment of patients with locally advanced unresectable or metastatic biliary tract cancer (BTC)	Merck Sharp & Dohme, LLC		[LINK]		N	[LINK]	Clinical trials used as evidence	Y	Oncology
pembrolizumab	Keytruda	06/15/2017	Treatment of esophageal carcinoma	Designated/Approved	treatment of patients with locally advanced or metastatic esophageal or gastroesophageal junction (GEJ) (tumors with epicenter 1 to 5 centimeters above the GEJ) carcinoma that is not amenable to surgical resection or definitive chemoradiation, in combination with platinum- and fluoropyrimidine-based chemotherapy	03/22/2021	03/22/2028	treatment of patients with locally advanced or metastatic esophageal or gastroesophageal junction (GEJ) (tumors with epicenter 1 to 5 centimeters above the GEJ) carcinoma that is not amenable to surgical resection or definitive chemoradiation, excluding patients covered by Keytruda¿s previously approved indication for esophageal cancer	Merck Sharp & Dohme, LLC		[LINK]		N	[LINK]	Clinical trials used as evidence	Y	Oncology
pembrolizumab	Keytruda	06/15/2017	Treatment of esophageal carcinoma	Designated/Approved	KEYTRUDA is indicated for the treatment of patients with recurrent locally advanced or metastatic squamous cell carcinoma of the esophagus whose tumors express PD-L1 (CPS =10) as determined by an FDA-approved test, with disease progression after one or more prior lines of systemic therapy.	07/30/2019	07/30/2026	Indicated for the treatment of patients with recurrent locally advanced or metastatic squamous cell carcinoma of the esophagus whose tumors express PD-L1 (Combined Positive Score [CPS] =10) as determined by an FDA-approved test, with disease progression after one or more prior lines of systemic therapy.	Merck Sharp & Dohme, LLC		[LINK]		N	[LINK]	Clinical trials used as evidence	Y	Oncology
pembrolizumab	Keytruda	2017-03-10	Treatment of Small Cell Lung Cancer	Designated/Approved	KEYTRUDA is indicated for the treatment of patients with metastatic small cell lung cancer (SCLC) with disease progression on or after platinum-based chemotherapy and at least one other prior line of therapy. (Indication withdrawn)	06/17/2019	03/30/2021	Indicated for the treatment of patients with metastatic small cell lung cancer (SCLC) with disease progression on or after platinum-based chemotherapy and at least one other prior line of therapy. (Indication withdrawn)	Merck Sharp & Dohme, LLC		[LINK]		N	[LINK]	Clinical trials used as evidence	Y	Oncology
pembrolizumab	Keytruda	11/19/2012	Treatment of Stage IIB through IV malignant melanoma	Designated/Approved	adjuvant treatment of adult and pediatric (12 years and older) patients with Stage IIB, IIC, or III melanoma following complete resection	2021-03-12	2028-03-12	adjuvant treatment of adult and pediatric (12 years and older) patients with Stage IIB or IIC melanoma following complete resection, and adjuvant treatment of pediatric (12 years and older) patients with Stage III melanoma following complete resection	Merck Sharp & Dohme LLC		[LINK]		N	[LINK]	Clinical trials used as evidence	Y	Oncology
pembrolizumab	Keytruda	11/19/2012	Treatment of Stage IIB through IV malignant melanoma	Designated/Approved	KEYTRUDA is indicated for the adjuvant treatment of patients with melanoma with involvement of lymph node(s) following complete resection.	02/15/2019	02/15/2026	KEYTRUDA is indicated for the adjuvant treatment of patients with melanoma with involvement of lymph node(s) following complete resection.	Merck Sharp & Dohme LLC		[LINK]		N	[LINK]	Clinical trials used as evidence	Y	Oncology
pemigatinib	Pemazyre	08/21/2019	Treatment of myeloid/lymphoid neoplasms with eosinophilia and rearrangement of PDGFRA, PDGFRB, or FGFR1, or with PCM1-JAK2	Designated/Approved	Treatment of adults with relapsed or refractory myeloid/lymphoid neoplasms (MLNs) with fibroblast growth factor receptor 1 (FGFR1) rearrangement	08/26/2022	08/26/2029	Treatment of adults with relapsed or refractory myeloid/lymphoid neoplasms (MLNs) with fibroblast growth factor receptor 1 (FGFR1) rearrangement	Incyte Corporation		[LINK]		N	[LINK]	Not currently indicated for this condition	Y	Oncology
Pemigatinib	PEMAZYRE	2018-12-03	Treatment of cholangiocarcinoma	Designated/Approved	PEMAZYRE is indicated for the treatment of adults with previously treated, unresectable locally advanced or metastatic cholangiocarcinoma with a fibroblast growth factor receptor 2 (FGFR2) fusion or other rearrangement as detected by an FDA-approved test	04/17/2020	04/17/2027	For the treatment of adults with previously treated, unresectable locally advanced or metastatic cholangiocarcinoma with a fibroblast growth factor receptor 2 (FGFR2) fusion or other rearrangement as detected by an FDA-approved test.	Incyte Corporation		[LINK]		M	[LINK]	Post marketing observational study conditional for approval	Y	Oncology
pexidartinib	TURALIO	02/14/2014	Treatment of pigmented villonodular synovitis/giant cell tumor of the tendon sheath	Designated/Approved	TURALIO is indicated for the treatment of adult patients with symptomatic tenosynovial giant cell tumor (TGCT) associated with severe morbidity or functional limitations and not amenable to improvement with surgery.	2019-02-08	2026-02-08	For the treatment of adult patients with symptomatic tenosynovial giant cell tumor (TGCT) associated with severe morbidity or functional limitations and not amenable to improvement with surgery	Daiichi Sankyo, Inc.		[LINK]		N	[LINK]	Application not approved	Y	Oncology
phenobarbital sodium	Sezaby	2019-02-10	Treatment of neonatal seizures	Designated/Approved	treatment of neonatal seizures in term and preterm infants	11/17/2022	11/17/2029	treatment of neonatal seizures in term and preterm infants	Sun Pharma Advanced Research Company Ltd.		[LINK]		N	[LINK]	PIP underway, but no approval yet	N	Neurology
pirtobrutinib	Jaypirca	09/14/2020	Treatment of chronic lymphocytic leukemia/small lymphocytic lymphoma	Designated/Approved	treatment of adult patients with chronic lymphocytic leukemia or small lymphocytic lymphoma (CLL/SLL) who have received at least two prior lines of therapy, including a BTK inhibitor and a BCL-2 inhibitor	2023-01-12	2030-01-12	treatment of adult patients with chronic lymphocytic leukemia or small lymphocytic lymphoma (CLL/SLL) who have received at least two prior lines of therapy, including a BTK inhibitor and a BCL-2 inhibitor	Loxo Oncology, Inc., a wholly owned subsidiary of Eli Lilly and Company		[LINK]		N	[LINK]	Not currently indicated for this condition	Y	Oncology
pirtobrutinib	Jaypirca	08/28/2020	Treatment of mantle cell lymphoma	Designated/Approved	treatment of adult patients with relapsed or refractory mantle cell lymphoma (MCL) after at least two lines of systemic therapy, including a BTK inhibitor	01/27/2023	01/27/2030	treatment of adult patients with relapsed or refractory mantle cell lymphoma (MCL) after at least two lines of systemic therapy, including a BTK inhibitor	Loxo Oncology, Inc.		[LINK]		N	[LINK]	Clinical trials used as evidence	Y	Oncology
pitolisant	WAKIX®	05/17/2010	Treatment of narcolepsy	Designated/Approved	treatment of excessive daytime sleepiness (EDS) or cataplexy in adult patients with narcolepsy	10/13/2020	10/13/2027	treatment of cataplexy in adult patients with narcolepsy	Harmony Biosciences, LLC		[LINK]		M	[LINK]	Post marketing observational study conditional for approval	N	Neurology
Pitolisant	WAKIX	05/17/2010	Treatment of narcolepsy	Designated/Approved	WAKIX is indicated for the treatment of excessive daytime sleepiness (EDS) in adult patients with narcolepsy	08/14/2019	08/14/2026	For the treatment of excessive daytime sleepiness (EDS) in adult patients with narcolepsy	Harmony Biosciences, LLC		[LINK]		M	[LINK]	Post marketing observational study conditional for approval	N	Neurology
plasminogen, human-tvmh	Ryplazim	2013-05-03	Treatment of hypoplasminogenemia, or type I plasminogen deficiency	Designated/Approved	Treatment of patients with plasminogen deficiency type 1 (hypoplasminogenemia).	2021-04-06	2028-04-06	Treatment of patients with plasminogen deficiency type 1 (hypoplasminogenemia)	ProMetic BioTherapeutics, Inc.		[LINK]		N	-	No evidence for assessment on EMA website	N	Opthalmology
polatuzumab vedotin-piiq	POLIVY	2016-12-12	Treatment of diffuse large B-cell lymphoma	Designated/Approved	POLIVY in combination with bendamustine and a rituximab product is indicated for the treatment of adult patients with relapsed or refractory diffuse large B-cell lymphoma (DLBCL), not otherwise specified, after at least two prior therapies.	2019-10-06	2026-10-06	In combination with bendamustine and a rituximab product for the treatment of adult patients with relapsed or refractory diffuse large B-cell lymphoma (DLBCL), not otherwise specified, after at least two prior therapies.	Genentech, Inc.		[LINK]		Y	[LINK]	Pooled and meta-analyses of historical trial endpoints used as supportive analysis	Y	Oncology
polatuzumab vedotin-piiq	Polivy	2016-12-12	Treatment of diffuse large B-cell lymphoma	Designated/Approved	in combination with a rituximab product, cyclophosphamide, doxorubicin, and prednisone (R-CHP) for the treatment of adult patients who have previously untreated diffuse large B-cell lymphoma (DLBCL), not otherwise specified (NOS) or high-grade B-cell lymphoma (HGBL) and who have an International Prognostic Index score of 2 or greater	04/19/2023	04/19/2030	treatment of adult patients who have previously untreated diffuse large B-cell lymphoma (DLBCL), not otherwise specified (NOS) and who have an International Prognostic Index score of 2 or greater	Genentech, Inc.		[LINK]		N	-	No evidence for assessment on EMA website	Y	Oncology
pomalidomide	POMALYST®	2018-04-04	Treatment of Kaposi sarcoma	Designated/Approved	POMALYST (pomalidomide) is indicated for the treatment of adult patients with AIDS-related Kaposi sarcoma (KS) after failure of highly active antiretroviral therapy (HAART); and for the treatment of Kaposi sarcoma (KS) in adult patients who are HIV-negative.	05/14/2020	05/14/2027	Indicated for the treatment of adult patients with AIDS-related Kaposi sarcoma (KS) after failure of highly active antiretroviral therapy (HAART); and for the treatment of Kaposi sarcoma (KS) in adult patients who are HIV-negative.	Celgene Corporation		[LINK]		N	[LINK]	Not currently indicated for this condition	Y	Oncology
posaconazole	Noxafil	2016-04-10	Treatment of invasive aspergillosis	Designated/Approved	Treatment of invasive aspergillosis in adults and pediatric patients 13 years of age and older	06/17/2021	06/17/2028	Treatment of invasive aspergillosis in adults and pediatric patients 13 years of age and older	Merck Sharp & Dohme LLC		[LINK]		Y	[LINK]	Pooled and meta-analyses of historical trial endpoints used as supportive analysis	N	Infectious disease
pozelimab-bbfg	Veopoz	04/13/2020	Treatment of CD55-deficient protein-losing enteropathy	Designated/Approved	treatment of adult and pediatric patients 1 year of age and older with CD55-deficient protein-losing enteropathy (PLE), also known as CHAPLE disease	08/18/2023	08/18/2030	treatment of adult and pediatric patients 1 year of age and older with CD55-deficient protein-losing enteropathy (PLE), also known as CHAPLE disease	Regeneron Pharmaceuticals, Inc.		[LINK]		N	-	No evidence for assessment on EMA website	N	Multiple
pralsetinib	GAVRETO™	2018-11-04	Treatment of rearranged during transfection (RET)-rearranged non-small cell lung cancer (NSCLC), JAK1/2-positive NSCLC, or TRKC-positive NSCLC.	Designated/Approved	treatment of adult patients with metastatic RET fusion-positive non-small cell lung cancer (NSCLC) as detected by an FDA approved test	2020-04-09	2027-04-09	treatment of adult patients with metastatic RET fusion-positive non-small cell lung cancer (NSCLC) as detected by an FDA approved test	Genentech, Inc.		[LINK]		N	[LINK]	Clinical trials used as evidence	Y	Oncology
pralsetinib	Gavreto	05/26/2020	Treatment of RET-fusion, RET-mutation, and TRKC-positive poorly differentiated thyroid cancer, undifferentiated or anaplastic thyroid cancer, medullary thyroid cancer, and locally advanced or metastatic follicular or papillary thyroid cancer	Designated/Approved	Treatment of (1) Adult and pediatric patients 12 years of age and older with advanced or metastatic RET-mutant medullary thyroid cancer (MTC) who require systemic therapy; and; (2) Adult and pediatric patients 12 years of age and older with advanced or metastatic RET fusion-positive thyroid cancer who require systemic therapy and who are radioactive iodine-refractory (if radioactive iodine is app…	2020-01-12	2027-01-12	Treatment of (1) Adult and pediatric patients 12 years of age and older with advanced or metastatic RET-mutant medullary thyroid cancer (MTC) who require systemic therapy; and; (2) Adult and pediatric patients 12 years of age and older with advanced or metastatic RET fusion-positive thyroid cancer who require systemic therapy and who are radioactive iodine-refractory (if radioactive iodine is app…	Genentech, Inc.		[LINK]		N	[LINK]	Not currently indicated for this condition	Y	Oncology
Pretomanid	Pretomanid	2007-05-07	Treatment of tuberculosis	Designated/Approved	Pretomanid tablet is indicated, as part of a combination regimen with bedaquiline and linezolid for the treatment of adults with pulmonary extensively drug resistant (XDR) or treatment-intolerant or nonresponsive multidrug-resistant (MDR) tuberculosis (TB).	08/14/2019	08/14/2026	As part of a combination regimen with bedaquiline and linezolid for the treatment of adults with pulmonary extensively drug resistant (XDR) or treatment-intolerant or nonresponsive multidrug-resistant (MDR) tuberculosis (TB).	Global Alliance for TB Drug Development		[LINK]		N	[LINK]	Clinical trials used as evidence	N	Infectious disease
prothrombin complex concentrate, human-lans	Balfaxar	2008-01-02	Reversal of anticoagulation therapy in patients needing treatment of serious or life threatening bleeding and/or needing urgent surgery or invasive procedures	Designated/Approved	urgent reversal of acquired coagulation factor deficiency induced by Vitamin K antagonist (VKA, e.g., warfarin) therapy in adult patients with need for an urgent surgery/invasive procedure	07/21/2023			Octapharma USA, Inc.		[LINK]		N	[LINK]	Application not approved	N	Surgery
quizartinib	Vanflyta	03/18/2009	Treatment of acute myeloid leukemia	Designated/Approved	in combination with standard cytarabine and anthracycline induction and cytarabine consolidation, and as maintenance monotherapy following consolidation chemotherapy, for the treatment of adult patients with newly diagnosed acute myeloid leukemia (AML) that is FLT3 internal tandem duplication (ITD)-positive as detected by an FDA-approved test	07/20/2023	07/20/2030	in combination with standard induction and consolidation, and as maintenance therapy following consolidation chemotherapy, for the treatment of adult patients with newly diagnosed acute myeloid leukemia (AML) that is FLT3 internal tandem duplication (ITD)-positive as detected by an FDA-approved test	Daiichi Sankyo, Inc.		[LINK]		N	[LINK]	Clinical trials used as evidence	Y	Oncology
ramucirumab	CYRAMZA	2011-04-11	Treatment of hepatocellular carcinoma	Designated/Approved	CYRAMZA, as a single agent, is indicated for the treatment of patients with hepatocellular carcinoma (HCC) who have an alpha fetoprotein (AFP) of >=400 ng/mL and have been treated with sorafenib.	2019-10-05	2026-10-05	CYRAMZA, as a single agent, is indicated for the treatment of patients with hepatocellular carcinoma (HCC) who have an alpha fetoprotein (AFP) of >=400 ng/mL and have been treated with sorafenib.	Eli Lilly and Company		[LINK]		M	[LINK]	Post marketing observational study conditional for approval	Y	Oncology
ravulizumab-cwvz	Ultomiris	2017-04-01	Treatment of paroxysmal nocturnal hemoglobinuria	Designated/Approved	ULTOMIRIS is indicated for the treatment of adult patients with paroxysmal nocturnal hemoglobinuria (PNH).	2020-09-10			Alexion Pharmaceuticals, Inc.		[LINK]		M	[LINK]	Clinical trials used, patient registry conditional for approval	N	Hematology	Alexion product, need to look carefully
ravulizumab-cwvz	Ultomiris	2017-04-01	Treatment of paroxysmal nocturnal hemoglobinuria	Designated/Approved	Treatment of adult and pediatric patients one month of age and older with paroxysmal nocturnal hemoglobinuria (PNH)	2021-07-06	2028-07-06	Treatment of pediatric patients one month of age and older with paroxysmal nocturnal hemoglobinuria (PNH)	Alexion Pharmaceuticals, Inc.		[LINK]		M	[LINK]	Clinical trials used, patient registry conditional for approval	N	Hematology
ravulizumab-cwvz	Ultomiris	2017-04-01	Treatment of paroxysmal nocturnal hemoglobinuria	Designated/Approved	Treatment of adult and pediatric patients one month of age and older with paroxysmal nocturnal hemoglobinuria (PNH)	07/22/2022			Alexion Pharmaceuticals, Inc.		[LINK]		M	[LINK]	Clinical trials used, patient registry conditional for approval	N	Hematology
ravulizumab-cwvz	Ultomiris	10/27/2017	Treatment of atypical hemolytic uremic syndrome (aHUS)	Designated/Approved	Treatment of adult and pediatric patients one month of age and older with atypical hemolytic uremic syndrome (aHUS) to inhibit complement-mediated thrombotic microangiopathy (TMA)	07/22/2022			Alexion Pharmaceuticals, Inc.		[LINK]		M	[LINK]	Clinical trials used, patient registry conditional for approval	N	Hematology
ravulizumab-cwvz	Ultomiris	2014-12-06	Treatment of myasthenia gravis	Designated/Approved	Treatment of adult patients with generalized myasthenia gravis (gMG) who are anti-acetylcholine receptor (AChR) antibody-positive	04/27/2022			Alexion Pharmaceuticals, Inc.		[LINK]		M	[LINK]	Clinical trials used, patient registry conditional for approval	N	Neurology
recombinant von Willebrand factor (rhVWF)	Vonvendi	11/23/2010	Treatment of von Willebrand disease	Designated/Approved	For use in adults (age 18 and older) diagnosed with von Willebrand disease (VWD) for routine prophylaxis to reduce the frequency of bleeding episodes in patients with severe Type 3 VWD receiving on-demand therapy	01/28/2022	01/28/2029	For use in adults (age 18 and older) diagnosed with von Willebrand disease (VWD) for routine prophylaxis to reduce the frequency of bleeding episodes in patients with severe Type 3 VWD receiving on-demand therapy	Takeda Pharmaceuticals USA, Inc.		[LINK]		Y	[LINK]	RWD study planned as a part of pharmacovigilance measure	N	Hematology
repotrectinib	Augtyro	06/22/2017	Treatment of non-small cell lung cancer with adenocarcinoma histology	Designated/Approved	treatment of adult patients with locally advanced or metastatic ROS1-positive non-small cell lung cancer (NSCLC)	11/15/2023	11/15/2030	treatment of adult patients with locally advanced or metastatic ROS1-positive non-small cell lung cancer (NSCLC) with adenocarcinoma histology	Bristol Myers Squibb Company		[LINK]		N	[LINK]	Clinical trials used as evidence	Y	Oncology
retifanlimab-dlwr	Zynyz	10/26/2020	Treatment of Merkel cell carcinoma	Designated/Approved	treatment of adult patients with metastatic or recurrent locally advanced Merkel cell carcinoma (MCC)	03/22/2023	03/22/2030	treatment of adult patients with metastatic or recurrent locally advanced Merkel cell carcinoma (MCC)	Incyte Corporation		[LINK]		N	[LINK]	Drug received positive opinion on the 22nd Feb 2024	Y	Oncology
rezafungin	Rezzayo	2016-08-02	Treatment of candidemia and invasive candidiasis infections caused by susceptible Candida spp.	Designated/Approved	in patients 18 years of age or older who have limited or no alternative options for the treatment of candidemia and invasive candidiasis	03/22/2023	03/22/2030	in patients 18 years of age or older who have limited or no alternative options for the treatment of candidemia and invasive candidiasis	Cidara Therapeutics, Inc.		[LINK]		N	[LINK]	Clinical trials used as evidence	N	Infectious disease
rilonacept	Arcalyst	07/14/2020	Treatment of pericarditis	Designated/Approved	Treatment of recurrent pericarditis (RP) and reduction in risk of recurrence in adults and pediatric patients 12 years and older	03/18/2021	03/18/2028	Treatment of recurrent pericarditis (RP) and reduction in risk of recurrence in adults and pediatric patients 12 years and older	Kiniksa Pharmaceuticals, Ltd.		[LINK]		N	[LINK]	Clinical trials used as evidence but the drug is withdrawn from the marked due to commerical reasons	N	Cardiology
riluzole oral film	EXSERVAN	01/23/2018	Treatment of amyotrophic lateral sclerosis (ALS)	Designated/Approved	EXSERVAN is indicated for the treatment of amyotrophic lateral sclerosis (ALS).	11/22/2019			Aquestive Therapeutics		[LINK]		N	[LINK]	Clinical trials used as evidence	N	Neurology
riluzole oral suspension	Tiglutik	09/15/2016	Treatment of amyotrophic lateral sclerosis (ALS).	Designated/Approved	TIGLUTIK is indicated for the treatment of amyotrophic lateral sclerosis (ALS).	12/13/2019			Italfarmaco SpA		[LINK]		N	[LINK]	Clinical trials used as evidence	N	Neurology
Ripretinib		2014-02-10	Treatment of gastrointestinal stromal tumors (GIST)	Designated/Approved	QINLOCK (ripretinib) is indicated for the treatment of adult patients with advanced gastrointestinal stromal tumor (GIST) who have received prior treatment with 3 or more kinase inhibitors, including imatinib.	05/15/2020	05/15/2027	Indicated for the treatment of adult patients with advanced gastrointestinal stromal tumor (GIST) who have received prior treatment with 3 or more kinase inhibitors, including imatinib.	Deciphera Pharmaceuticals, LLC		[LINK]		N	[LINK]	Clinical trials used as evidence	Y	Oncology
risdiplam	Evrysdi	2017-04-01	Treatment of spinal muscular atrophy	Designated/Approved	treatment of spinal muscular atrophy (SMA) in patients 2 months of age and older	2020-07-08	2027-07-08	treatment of spinal muscular atrophy (SMA) in patients 2 months of age and older.	Genentech, Inc., a Member of the Roche Group		[LINK]		Y	[LINK]	A global, multi-centre, retrospective, chart review study was planned in SMA type 1	N	Neurology
risdiplam	Evrysdi	2017-04-01	Treatment of spinal muscular atrophy	Designated/Approved	Treatment of spinal muscular atrophy (SMA) in pediatric and adult patients	05/27/2022	05/27/2029	Treatment of spinal muscular atrophy (SMA) in pediatric patients between birth and 2 months of age	Genentech, Inc., a Member of the Roche Group		[LINK]		Y	[LINK]	A longitudinal retrospective natural history study findings submitted as main cinical study for drug approval	N	Neurology
rituximab	Rituxan	02/14/2006	Treatment of patients with anti-neutrophil cytoplasmic antibody-associated vasculitis (Wegener's Granulomatosis, Microscopic Polyangiitis, and Churg-Strauss Syndrome)	Designated/Approved	RITUXAN, in combination with glucocorticoids, is indicated for the treatment of adult and pediatric patients 2 years of age and older with Granulomatosis with Polyangiitis (GPA) (Wegener?s Granulomatosis) and Microscopic Polyangiitis (MPA)	09/27/2019	09/27/2026	indicated in combination with glucocorticoids, for the treatment of pediatric patients 2 years of age and older with Granulomatosis with Polyangiitis (GPA) (Wegener's Granulomatosis) and Microscopic Polyangiitis (MPA)	Genentech, Inc.		[LINK]		N	[LINK]	Clinical trials used as evidence	N	Rheumatology
rituximab	Rituxan	06/13/1994	Treatment of non-Hodgkin's B-cell lymphoma	Designated/Approved	treatment of pediatric patients aged 6 months and older with previously untreated, advanced stage, CD20-positive diffuse large B-cell lymphoma (DLBCL), Burkitt lymphoma (BL), Burkitt-like lymphoma (BLL) or mature B-cell acute leukemia (B-AL) in combination with chemotherapy	2021-02-12	2028-02-12	treatment of pediatric patients aged 6 months and older with previously untreated, advanced stage, CD20-positive diffuse large B-cell lymphoma (DLBCL), Burkitt lymphoma (BL), Burkitt-like lymphoma (BLL) or mature B-cell acute leukemia (B-AL)	Genentech, Inc.		[LINK]		N	[LINK]	Clinical trials used as evidence	Y	Oncology
romiplostim	Nplate	03/27/2003	Treatment of immune thrombocytopenic purpura	Designated/Approved	Nplate is indicated for the treatment of thrombocytopenia in adult patients with immune thrombocytopenia (ITP) who have had an insufficient response to corticosteroids, immunoglobulins, or splenectomy	10/17/2019	10/17/2026	For the treatment of thrombocytopenia in adult patients with non-chronic immune thrombocytopenia (ITP) who have had an insufficient response to corticosteroids, immunoglobulins, or splenectomy.	Amgen, Inc.		[LINK]		Y	[LINK]	Retrospective observational study ongoing as a part of Post authorization	N	Hematology
romiplostim	Nplate	05/24/2018	Treatment of patients acutely exposed to myelosuppressive doses of radiation following radiological/nuclear incident	Designated/Approved	to increase survival in adults and pediatric patients (including term neonates) acutely exposed to myelosuppressive doses of radiation (Hematopoietic Syndrome of Acute Radiation Syndrome [HS-ARS])	01/28/2021	01/28/2028	to increase survival in adults and pediatric patients (including term neonates) acutely exposed to myelosuppressive doses of radiation (Hematopoietic Syndrome of Acute Radiation Syndrome [HS-ARS])	Amgen Inc.		[LINK]		N	[LINK]	No mention about approval in this space	N	Hematology
ropeginterferon alfa-2b-njft	Besremi	2012-02-04	Treatment of polycythemia vera	Designated/Approved	Treatment of adults with polycythemia vera	2021-12-11	2028-12-11	Treatment of adults with polycythemia vera	PharmaEssentia		[LINK]		Y	[LINK]	Observational study planned as a part of PASS	N	Hematology
rozanolixizumab-noli	Rystiggo	2019-01-02	Treatment of myasthenia gravis	Designated/Approved	treatment of generalized myasthenia gravis (gMG) in adult patients who are anti-acetylcholine receptor (AChR) or anti-muscle-specific tyrosine kinase (MuSK) antibody positive	06/26/2023	06/26/2030	treatment of generalized myasthenia gravis (gMG) in adult patients who are anti-acetylcholine receptor (AChR) or anti-muscle-specific tyrosine kinase (MuSK) antibody positive	UCB, Inc.		[LINK]		Y	[LINK]	Real-world observational secondary data study planned as a part of pharmacovigilance activities	N	Neurology
ruxolitinib	JAKAFI	2016-03-11	Treatment of graft versus host disease	Designated/Approved	Treatment of steroid-refractory acute graft-versus-host disease (GVHD) in adult and pediatric patients 12 years and older.	05/24/2019	05/24/2026	Treatment of steroid-refractory acute graft-versus-host disease (GVHD) in adult and pediatric patients 12 years and older.	Incyte Corporation		[LINK]		N	[LINK]	Clinical trials used as evidence	N	Hematology
ruxolitinib	Jakafi	2016-03-11	Treatment of graft versus host disease	Designated/Approved	Treatment of chronic graft-versus-host disease (cGVHD) after failure of one or two lines of systemic therapy in adult and pediatric patients 12 years and older	09/22/2021	09/22/2028	Treatment of chronic graft-versus-host disease (cGVHD) after failure of one or two lines of systemic therapy in adult and pediatric patients 12 years and older	Incyte Corporation		[LINK]		N	[LINK]	Clinical trials used as evidence	N	Hematology
satralizumab-mwge	Enspryng	06/30/2014	Treatment of neuromyelitis optica and neuromyelitis optica spectrum disorder	Designated/Approved	treatment of neuromyelitis optica spectrum disorder (NMOSD) in adult patients who are anti-aquaporin-4 (AQP4) antibody positive	08/14/2020	08/14/2027	treatment of neuromyelitis optica spectrum disorder (NMOSD) in adult patients who are anti-aquaporin-4 (AQP4) antibody positive	Genentech, Inc.		[LINK]		Y	[LINK]	A global observational 10- year single-arm prospective study planned as a part of phamacovigilance plan	N	Neurology
selexipag	Uptravi	04/30/2010	Treatment of pulmonary arterial hypertension	Designated/Approved	Treatment of pulmonary arterial hypertension (PAH, WHO Group I) to delay disease progression and reduce the risk of hospitalization for PAH	07/29/2021			Actelion Pharmaceuticals Ltd		[LINK]		Y	[LINK]	Observational PASS planned	N	Cardiology
selinexor	Xpovio	05/14/2014	Treatment of diffuse large B-cell lymphoma	Designated/Approved	XPOVIO is indicated for the treatment of adult patients with relapsed or refractory diffuse large B-cell lymphoma (DLBCL), not otherwise specified, including DLBCL arising from follicular lymphoma, after at least 2 lines of systemic therapy.	06/22/2020	06/22/2027	For the treatment of adult patients with relapsed or refractory diffuse large B-cell lymphoma (DLBCL), not otherwise specified, including DLBCL arising from follicular lymphoma, after at least 2 lines of systemic therapy	Karyopharm Therapeutics, Inc.		[LINK]		N	[LINK]	Clinical trials used as evidence	Y	Oncology
selinexor	Xpovio	2015-05-01	Treatment of multiple myeloma	Designated/Approved	in combination with bortezomib and dexamethasone for the treatment of adult patients with multiple myeloma who have received at least one prior therapy	12/18/2020	12/18/2027	for the treatment of adult patients with multiple myeloma who have received at least one prior therapy, excluding adult patients covered by Xpovio's previous indication for multiple myeloma approved on July 3, 2019	Karyopharm Therapeutics, Inc.		[LINK]		N	[LINK]	Clinical trials used as evidence	Y	Oncology
selinexor	XPOVIO	2015-05-01	Treatment of multiple myeloma	Designated/Approved	XPOVIO is indicated in combination with dexamethasone for the treatment of adult patients with relapsed or refractory multiple myeloma (RRMM) who have received at least four prior therapies and whose disease is refractory to at least two proteasome inhibitors, at least two immunomodulatory agents, and an anti-CD38 monoclonal antibody.	2019-03-07	2026-03-07	Indicated in combination with dexamethasone for the treatment of adult patients with relapsed or refractory multiple myeloma (RRMM) who have received at least four prior therapies and whose disease is refractory to at least two proteasome inhibitors, at least two immunomodulatory agents, and an anti-CD38 monoclonal antibody.	Karyopharm Therapeutics, Inc.		[LINK]		N	[LINK]	Clinical trials used as evidence	Y	Oncology
selpercatinib	RETEVMO	11/21/2019	Treatment of RET fusion-positive or RET mutant thyroid cancers including poorly differentiated thyroid cancer, undifferentiated or anaplastic thyroid cancer, medullary thyroid cancer, and locally advanced or metastatic follicular or papillary thyroid canc	Designated/Approved	RETEVMO is indicated for the treatment of: ¿ Adult and pediatric patients 12 years of age and older with advanced or metastatic RET-mutant medullary thyroid cancer (MTC) who require systemic therapy; ¿ Adult and pediatric patients 12 years of age and older with advanced or metastatic RET fusion-positive thyroid cancer who require systemic therapy and who are radioactive iodine-refractory (if radi…	2020-08-05	2027-08-05	For the treatment of: adult and pediatric patients 12 years of age and older with advanced or metastatic RET-mutant medullary thyroid cancer (MTC) who require systemic therapy; and, adult and pediatric patients 12 years of age and older with advanced or metastatic RET fusion-positive thyroid cancer who require systemic therapy and who are radioactive iodine-refractory (if radioactive iodine is ap…	Loxo Oncology Inc., a wholly owned subsidiary of Eli Lilly and Company		[LINK]		N	[LINK]	Clinical trials used as evidence	Y	Oncology
selpercatinib	RETEVMO	10/30/2019	Treatment of RET-fusion-positive non-small cell lung cancer	Designated/Approved	RETEVMO is indicated for the treatment of adult patients with metastatic RET fusion-positive non-small cell lung cancer (NSCLC)	2020-08-05	2027-08-05	For the treatment of adult patients with metastatic RET fusion-positive non-small cell lung cancer (NSCLC)	Loxo Oncolocy at Lilly		[LINK]		N	[LINK]	Clinical trials used as evidence	Y	Oncology
selpercatinib	Retevmo	05/19/2022	Treatment of Tissue-Agnostic RET fusion-positive tumors	Designated/Approved	Treatment of adult patients with locally advanced or metastatic solid tumors with a RET gene fusion that have progressed on or following prior systemic treatment or who have no satisfactory alternative treatment options	09/21/2022	09/21/2029	Treatment of adult patients with locally advanced or metastatic solid tumors with a RET gene fusion that have progressed on or following prior systemic treatment or who have no satisfactory alternative treatment options	Loxo Oncology Inc., a wholly owned subsidiary of Eli Lilly and Company		[LINK]		N	[LINK]	Clinical trials used as evidence	Y	Oncology
selpercatinib	Retevmo	10/30/2019	Treatment of RET-fusion-positive non-small cell lung cancer	Designated/Approved	Treatment of adult patients with locally advanced or metastatic non-small cell lung cancer (NSCLC) with a rearranged during transfection (RET) gene fusion, as detected by an FDA-approved test	09/21/2022	09/21/2029	treatment of adult patients with locally advanced non-small cell lung cancer (NSCLC) with a rearranged during transfection (RET) gene fusion, as detected by an FDA-approved test	Loxo Oncology Inc., a wholly owned subsidiary of Eli Lilly and Company		[LINK]		N	[LINK]	Clinical trials used as evidence	Y	Oncology
selumetinib		02/14/2018	Treatment of Neurofibromatosis Type 1	Designated/Approved	KOSELUGO is indicated for the treatment of pediatric patients 2 years of age and older with neurofibromatosis type 1 (NF1) who have symptomatic, inoperable plexiform neurofibromas (PN)	2020-10-04	2027-10-04	Indicated for the treatment of pediatric patients 2 years of age and older with neurofibromatosis type 1 (NF1) who have symptomatic, inoperable plexiform neurofibromas (PN).	AstraZeneca Pharmaceuticals LP		[LINK]		N	[LINK]	Clinical trials used as evidence	N	Multiple
setmelanotide	Imcivree	09/19/2019	Treatment of Bardet-Biedl syndrome	Designated/Approved	For chronic weight management in adult and pediatric patients 6 years of age and older with monogenic or syndromic obesity due to Bardet-Biedl syndrome (BBS)	06/16/2022	06/16/2029	For chronic weight management in adult and pediatric patients 6 years of age and older with monogenic or syndromic obesity due to Bardet-Biedl syndrome (BBS)	Rhythm Pharmaceuticals, Inc.		[LINK]		Y	[LINK]	Clincial efficacy package consists of a supportive observational long-term extension study. A PASS observational registry planned for safety	N	Multiple
setmelanotide	Imcivree	2016-04-04	Treatment of pro-opiomelanocortin (POMC) deficiency due to mutations in the POMC gene	Designated/Approved	chronic weight management in adult and pediatric patients 6 years of age and older with obesity due to proopiomelanocortin (POMC), proprotein convertase subtilisin/kexin type 1 (PCSK1), or leptin receptor (LEPR) deficiency confirmed by genetic testing demonstrating variants in POMC, PCSK1, or LEPR genes that are interpreted as pathogenic, likely pathogenic, or of uncertain significance (VUS).	11/25/2020	11/25/2027	chronic weight management in adult and pediatric patients 6 years of age and older with obesity due to proopiomelanocortin (POMC), proprotein convertase subtilisin/kexin type 1 (PCSK1), or leptin receptor (LEPR) deficiency confirmed by genetic testing demonstrating variants in POMC, PCSK1, or LEPR genes that are interpreted as pathogenic, likely pathogenic, or of uncertain significance (VUS).	Rhythm Pharmaceuticals, Inc.		[LINK]		Y	[LINK]	An observational Registry of Patients with POMC or LEPR Deficiency Obesity Treated with Setmelanotide as a part of post-authorization development plan	N	Endocrinology
setmelanotide	Imcivree	11/27/2017	Treatment of leptin receptor deficiency	Designated/Approved	Chronic weight management in adult and pediatric patients 6 years of age and older with obesity due to proopiomelanocortin (POMC), proprotein convertase subtilisin/kexin type 1 (PCSK1), or leptin receptor (LEPR) deficiency confirmed by genetic testing demonstrating variants in POMC, PCSK1, or LEPR genes that are interpreted as pathogenic, likely pathogenic, or of uncertain significance (VUS).	11/25/2020	11/25/2027	Chronic weight management in adult and pediatric patients 6 years of age and older with obesity due to proopiomelanocortin (POMC), proprotein convertase subtilisin/kexin type 1 (PCSK1), or leptin receptor (LEPR) deficiency confirmed by genetic testing demonstrating variants in POMC, PCSK1, or LEPR genes that are interpreted as pathogenic, likely pathogenic, or of uncertain significance (VUS).	Rhythm Pharmaceuticals, Inc.		[LINK]		Y	[LINK]	An observational Registry of Patients with POMC or LEPR Deficiency Obesity Treated with Setmelanotide as a part of post-authorization development plan	N	Endocrinology
sildenafil	Revatio	07/28/2011	Treatment of pediatric (defined as children less than 17 years of age) pulmonary arterial hypertension	Designated/Approved	treatment of pulmonary arterial hypertension (PAH) (WHO Group I) in pediatric patients 1 to 17 years old to improve exercise ability and, in pediatric patients too young to perform standard exercise testing, pulmonary hemodynamics thought to underly improvements in exercise	01/31/2023			Viatris Specialty LLC		[LINK]		N	[LINK]	Clinical trials used as evidence	N	Cardiology
sirolimus	Hyftor	05/17/2017	Treatment of angiofibroma associated with tuberous sclerosis	Designated/Approved	treatment of facial angiofibroma associated with tuberous sclerosis in adults and pediatric patients 6 years of age and older	03/22/2022	03/22/2029	treatment of facial angiofibroma associated with tuberous sclerosis in adults and pediatric patients 6 years of age and older	NobelPharma Co., LTD		[LINK]		Y	[LINK]	Drug use survey was part of post marketing experience	N	Multiple
sirolimus protein-bound particles for injectable suspension (albumin-bound)	Fyarro	12/21/2017	Treatment of perivascular epithelioid cell tumors (PEComa)	Designated/Approved	treatment of adult patients with locally advanced unresectable or metastatic malignant perivascular epithelioid cell tumor (PEComa)	11/22/2021	11/22/2028	treatment of adult patients with locally advanced unresectable or metastatic malignant perivascular epithelioid cell tumor (PEComa)	Aadi Bioscience, Inc.		[LINK]			[LINK]		Y	Oncology
sodium oxybate	Lumryz	2018-08-01	Treatment of narcolepsy	Designated/Approved	Treatment of cataplexy or excessive daytime sleepiness (EDS) in adults with narcolepsy	2023-01-05	2030-01-05	Treatment of cataplexy or excessive daytime sleepiness (EDS) in adults with narcolepsy	Flamel Ireland Limited dba Avadel Ireland		[LINK]		N	[LINK]	Clinical trials used as evidence	N	Neurology
sodium phenylbutyrate	Pheburane	2013-06-06	Treatment of urea cycle disorders	Designated/Approved	As adjunctive therapy to standard of care, which includes dietary management, for the chronic management of adult and pediatric patients with urea cycle disorders (UCDs), involving deficiencies of carbamylphosphate synthetase (CPS), ornithine transcarbamylase (OTC) or argininosuccinic acid synthetase (AS)	06/17/2022			Medunik Canada Inc		[LINK]		N	[LINK]	Clinical trials used as evidence	N	Metabolic
sodium phenylbutyrate and taurursodiol	Relyvrio	07/27/2017	Treatment of amyotrophic lateral sclerosis (ALS)	Designated/Approved	Treatment of amyotrophic lateral sclerosis (ALS) in adults	09/29/2022	09/29/2029	Treatment of amyotrophic lateral sclerosis (ALS) in adults	Amylyx Pharmaceuticals, Inc.		[LINK]		N	[LINK]	Drug refused authorization due to efficacy issues	N	Neurology
sodium sulfate, potassium sulfate, and magnesium sulfate	SUPREP Bowel Prep Kit	10/31/2012	For cleansing of the colon in preparation for colonoscopic diagnosis of colonic disease in children and adolescents	Designated/Approved	for cleansing of the colon as a preparation for colonoscopy in adult and pediatric patients 12 years of age and older	2020-05-08	2027-05-08	for cleansing of the colon as a preparation for colonoscopy in pediatric patients 12 years of age and older.	Braintree Laboratories, Inc.		[LINK]			[LINK]		N	Gastrointestinal
sodium thiosulfate	Pedmark	03/17/2004	Prevention of platinum-induced ototoxicity in pediatric patients	Designated/Approved	To reduce the risk of ototoxicity associated with cisplatin in pediatric patients 1 month of age and older with localized, non-metastatic solid tumors	09/20/2022	09/20/2029	To reduce the risk of ototoxicity associated with cisplatin in pediatric patients 1 month of age and older with localized, non-metastatic solid tumors	Fennec Pharmaceuticals, Inc.		[LINK]		Y?	[LINK]	Applicant relied on publicly available nonclinical safety data to characterise the toxicity/safety profile of STS following single-dose and repeat- dose administrations in various species	Y	Otolaryngology
sofosbuvir	Sovaldi	10/25/2016	Treatment of pediatric chronic hepatitis C virus infection	Designated/Approved	SOVALDI is indicated for the treatment of chronic HCV genotype 2 or 3 infection in pediatric patients 3 years of age and older without cirrhosis or with compensated cirrhosis for use in combination with ribavirin	08/28/2019			Gilead Sciences, Inc.		[LINK]		N	[LINK]	Clinical trials used as evidence	N	Infectious disease
sofosbuvir	Sovaldi	10/25/2016	Treatment of pediatric chronic hepatitis C virus infection	Designated/Approved	SOVALDI is indicated for the treatment of chronic HCV genotype 2 or 3 infection in pediatric patients 3 years of age and older without cirrhosis or with compensated cirrhosis for use in combination with ribavirin	08/28/2019	08/28/2026	For the treatment of chronic hepatitis C virus (HCV) genotype 2 or 3 infection in pediatric patients between 3 years of age and 12 years of age or weighing 35 kg without cirrhosis or with compensated cirrhosis for use in combination with ribavirin.	Gilead Sciences, Inc.		[LINK]		N	[LINK]	Clinical trials used as evidence	N	Infectious disease
sofosbuvir and velpatasvir	Epclusa	02/22/2017	Treatment of pediatric chronic hepatitis C virus (HCV) infection	Designated/Approved	treatment of adults and pediatric patients 3 years of age and older with chronic hepatitis C virus (HCV) genotype 1, 2, 3, 4, 5, or 6 infection without cirrhosis or with compensated cirrhosis, or with decompensated cirrhosis for use in combination with ribavirin	2021-10-06	2028-10-06	treatment of pediatric patients 3 years of age to less than 6 years of age weighing less than 17 kg with chronic hepatitis C virus (HCV) genotype 1, 2, 3, 4, 5, or 6 infection: without cirrhosis or with compensated cirrhosis; or with decompensated cirrhosis for use in combination with ribavirin	Gilead Sciences, Inc.		[LINK]		Y	[LINK]	Long term follow-up Registry study as a part of PASS	N	Infectious disease
sofosbuvir and velpatasvir	Epclusa	02/22/2017	Treatment of pediatric chronic hepatitis C virus (HCV) infection	Designated/Approved	EPCLUSA is indicated for the treatment of adults and pediatric patients 6 years of age and older or weighing at least 17 kg with chronic hepatitis C virus (HCV) genotype 1, 2, 3, 4, 5, or 6 infection: without cirrhosis or with compensated cirrhosis; or with decompensated cirrhosis for use in combination with ribavirin.	03/19/2020	03/19/2027	For the treatment of pediatric patients 6 years of age and older or weighing at least 17 kg with chronic hepatitis C virus (HCV) genotype 1, 2, 3, 4, 5, or 6 infection: without cirrhosis or with compensated cirrhosis; or with decompensated cirrhosis for use in combination with ribavirin.	Gilead Sciences, Inc.		[LINK]		Y	[LINK]	Observational study, Systematic review / meta analysis was conducted as a part of PASS commitment.	N	Infectious disease
Solriamfetol	Sunosi	08/20/2012	Treatment of narcolepsy	Designated/Approved	SUNOSI is indicated to improve wakefulness in adult patients with excessive daytime sleepiness associated with narcolepsy	06/17/2019	06/17/2026	To improve wakefulness in adult patients with excessive daytime sleepiness associated with narcolepsy	Axsome Malta, Ltd.		[LINK]		Y	[LINK]	Non-interventional PASS planned	N	Neurology
somapacitan-beco	Sogroya	1987-10-07	1. Treatment of growth failure in children due to inadequate growth hormone secretion 2. Treatment of short stature associated with Turner's syndrome	Designated/Approved	Treatment of pediatric patients aged 2.5 years and older who have growth failure due to inadequate secretion of endogenous growth hormone (GH)	04/28/2023			Novo Nordisk Pharmaceuticals		[LINK]		Y	[LINK]	PASS - observational, non-interventional study planned	N	Endocrinology
somatrogon-ghla	Ngenla	09/29/2010	Treatment of growth hormone deficiency	Designated/Approved	treatment of pediatric patients aged 3 years and older who have growth failure due to an inadequate secretion of endogenous growth hormone	06/27/2023	06/27/2030	treatment of pediatric patients aged 3 years and older who have growth failure due to an inadequate secretion of endogenous growth hormone	Pfizer Ireland Pharmaceuticals		[LINK]		Y	[LINK]	A comparative analysis between the OLE phase of study CP-4-004 and historical data was requested in a Scientific Advice. The applicant has presented an analysis of the data generated as part of their clinical development, compared with matched historical controls from disease registries.	N	Endocrinology
sotorasib	Lumakras	2019-01-05	Treatment of KRAS p.G12C-positive non-small cell lung cancer	Designated/Approved	Treatment of adult patients with KRAS G12C-mutated locally advanced or metastatic non-small cell lung cancer (NSCLC), as determined by an FDA-approved test, who have received at least one prior systemic therapy.	05/28/2021	05/28/2028	Treatment of adult patients with KRAS G12C-mutated locally advanced or metastatic non-small cell lung cancer (NSCLC), as determined by an FDA-approved test, who have received at least one prior systemic therapy.	Amgen Inc.		[LINK]		Y	[LINK]	RWE study was summitted to support the unmet need and a RWE study advised by the committee	Y	Oncology
sparsentan	Filspari	2021-11-01	Treatment of immunoglobulin A (IgA) nephropathy	Designated/Approved	to reduce proteinuria in adults with primary immunoglobulin A nephropathy (IgAN) at risk of rapid disease progression, generally a urine protein-to-creatinine ratio (UPCR) greater than or equal to 1.5 g/g	02/17/2023	02/17/2030	to reduce proteinuria in adults with primary immunoglobulin A nephropathy (IgAN) at risk of rapid disease progression, generally a urine protein-to-creatinine ratio (UPCR) greater than or equal to 1.5 g/g	Travere Therapeutics, Inc.		[LINK]		M	[LINK]	CHMP adopted a positive opinion recommending conditional MA based on the clinical evidence	N	Nephrology
spesolimab-sbzo	Spevigo	2018-03-10	Treatment of generalized pustular psoriasis	Designated/Approved	Treatment of generalized pustular psoriasis (GPP) flares in adults	2022-01-09	2029-01-09	Treatment of generalized pustular psoriasis (GPP) flares in adults	Boehringer Ingelheim Pharmaceuticals, Inc. (BI)		[LINK]		Y	[LINK]	PASS - using data from both existing psoriasis registries and claims/electronic medical record databases are proposed	N	Dermatology
stiripentol	Diacomit	10/30/2008	Treatment of Dravet syndrome	Designated/Approved	Treatment of seizures associated with Dravet syndrome (DS) in patients taking clobazam who are 6 months of age and older and weighing 7 kg or more	07/14/2022	07/14/2029	Treatment of seizures associated with Dravet syndrome (DS) in patients taking clobazam who are 6 months to less than 2 years of age and weighing 7 kg or more	Biocodex		[LINK]		Y?	[LINK]	A open label observational study was part of the supporting evidence submittedf for the approval	N	Neurology
sutimlimab-jome	Enjaymo	07/27/2016	Treatment of autoimmune hemolytic anemia	Designated/Approved	treatment of hemolysis in adults with cold agglutinin disease (CAD)	01/25/2023			Bioverativ USA Inc. (a fully owned subsidiary of Sanofi)		[LINK]		Y	[LINK]	PASS study planned using Real World Evidence Registry (Cadence)	N	Hematology
sutimlimab-jome	Enjaymo	07/27/2016	Treatment of autoimmune hemolytic anemia	Designated/Approved	To decrease the need for red blood cell (RBC) transfusion due to hemolysis in adults with cold agglutinin disease (CAD)	2022-04-02	2029-04-02	To decrease the need for red blood cell (RBC) transfusion due to hemolysis in adults with cold agglutinin disease (CAD)	Bioverativ USA Inc. (a fully owned subsidiary of Sanofi)		[LINK]		Y	[LINK]	PASS study planned using Real World Evidence Registry (Cadence)	N	Hematology
tacrolimus	Prograf	2019-12-09	Prevention of rejection in lung transplantation	Designated/Approved	Prophylaxis of organ rejection in adult and pediatric patients receiving allogeneic kidney transplant, liver transplant, heart transplant, or lung transplant in combination with other immunosuppressants	07/16/2021	07/16/2028	Prophylaxis of organ rejection in adult and pediatric patients receiving allogeneic lung transplant	Astellas Pharma Global Development, Inc.		[LINK]		N	[LINK]	Clinical trials used as evidence	N	Transplant
tafamidis meglumine	VYNDAQEL; VYNDAMAX	02/17/2012	Treatment of symptomatic transthyretin (TTR) amyloid cardiomyopathy.	Designated/Approved	VYNDAQEL and VYNDAMAX are indicated for the treatment of the cardiomyopathy of wild type or hereditary transthyretin-mediated amyloidosis (ATTR-CM) in adults to reduce cardiovascular mortality and cardiovascular-related hospitalization.	2019-03-05	2026-03-05	VYNDAQEL and VYNDAMAX are indicated for the treatment of the cardiomyopathy of wild type or hereditary transthyretin-mediated amyloidosis (ATTR-CM) in adults to reduce cardiovascular mortality and cardiovascular-related hospitalization.	FoldRx Pharmaceuticals, Inc., a subsidiary of Pfizer Inc.		[LINK]		Y	[LINK]	Registry study planned as a part of post-authorization to assess the efficacy and safety	N	Cardiology
tafasitamab	MONJUVI	2014-01-12	Treatment of diffuse large B-cell lymphoma	Designated/Approved	MONJUVI® is indicated in combination with lenalidomide for the treatment of adult patients with relapsed or refractory diffuse large B-cell lymphoma (DLBCL) not otherwise specified, including DLBCL arising from low grade lymphoma, and who are not eligible for autologous stem cell transplant (ASCT)	07/31/2020	07/31/2027	indicated in combination with lenalidomide for the treatment of adult patients with relapsed or refractory diffuse large B-cell lymphoma (DLBCL) not otherwise specified, including DLBCL arising from low grade lymphoma, and who are not eligible for autologous stem cell transplant (ASCT)	MorphoSys AG		[LINK]		Y	[LINK]	An observational retrospective cohort study data was submitted as a supportive evidence for the drug approval	Y	Oncology
talquetamab-tgvs	Talvey	2021-03-05	Treatment of Multiple Myeloma	Designated/Approved	treatment of adult patients with relapsed or refractory multiple myeloma who have received at least four prior lines of therapy, including a proteasome inhibitor, an immunomodulatory agent and an anti-CD38 monoclonal antibody	2023-09-08	2030-09-08	treatment of adult patients with relapsed or refractory multiple myeloma who have received at least four prior lines of therapy, including a proteasome inhibitor, an immunomodulatory agent and an anti-CD38 monoclonal antibody	Janssen Biotech, inc.		[LINK]		Y	[LINK]	Data from two prospective, non-interventional studies from real-world (RW - physician choice data) was provided as ancillary analysis to contextualize the efficacy results for the approval	Y	Oncology
tasimelteon	Hetlioz	04/30/2010	Treatment of the sleep disorder in Smith-Magenis syndrome associated with diurnal melatonin secretion.	Designated/Approved	Treatment of nighttime sleep disturbances in Smith-Magenis Syndrome (SMS) in patients 16 years of age and older	2020-01-12	2027-01-12	Treatment of nighttime sleep disturbances in Smith-Magenis Syndrome (SMS) in patients 16 years of age and older.	Vanda Pharmaceuticals, Inc.		[LINK]		N	[LINK]	Clinical trials used as evidence	N	Multiple
tasimelteon	Hetlioz LQ	04/30/2010	Treatment of the sleep disorder in Smith-Magenis syndrome associated with diurnal melatonin secretion.	Designated/Approved	Treatment of nighttime sleep disturbances in Smith-Magenis Syndrome (SMS) in pediatric patients 3 to 15 years of age	2020-01-12	2027-01-12	Treatment of nighttime sleep disturbances in Smith-Magenis Syndrome (SMS) in pediatric patients 3 to 15 years of age	Vanda Pharmaceuticals, Inc.		[LINK]		N	[LINK]	Clinical trials used as evidence	N	Multiple
tazemetostat	Tazverik	11/14/2017	Treatment of follicular lymphoma	Designated/Approved	TAZVERIK (tazemetostat) is indicated for: the treatment of adult patients with relapsed or refractory (R/R) follicular lymphoma (FL) whose tumors are positive for an EZH2 mutation as detected by an FDA-approved test and who have received at least 2 prior systemic therapies; and the treatment of adult patients with R/R FL who have no satisfactory alternative treatment options.	06/18/2020	06/18/2027	For the treatment of adult patients with relapsed or refractory follicular lymphoma whose tumors are positive for an EZH2 mutation as detected by an FDA-approved test and who have received at least 2 prior systemic therapies, and for the treatment of adult patients with relapsed or refractory follicular lymphoma who have no satisfactory alternative treatment options	Epizyme, Inc.		[LINK]		N	[LINK]	As of 21 Mar, there is no open application for the marketing authorization of tazemetostat within the EU	Y	Oncology
tazemetostat		06/15/2017	Treatment of soft tissue sarcoma	Designated/Approved	TAZVERIK is indicated for the treatment of adults and pediatric patients aged 16 years and older with metastatic or locally advanced epithelioid sarcoma not eligible for complete resection.	01/23/2020	01/23/2027		Epizyme, Inc.		[LINK]		N	[LINK]	As of 21 Mar, there is no open application for the marketing authorization of tazemetostat within the EU	Y	Oncology
tebentafusp-tebn	Kimmtrak	01/21/2016	Treatment of uveal melanoma	Designated/Approved	treatment of HLA-A*02:01-positive adult patients with unresectable or metastatic uveal melanoma	01/25/2022	01/25/2029	treatment of HLA-A*02:01-positive adult patients with unresectable or metastatic uveal melanoma	Immunocore Ltd		[LINK]		Y	[LINK]	Physician survey to assess the effectiveness of the risk minimisation measures is planned as part of the pharmacovigilance activity	Y	Oncology
teclistamab-cqyv	Tecvayli	11/24/2020	Treatment of multiple myeloma	Designated/Approved	Treatment of adult patients with relapsed or refractory multiple myeloma who have received at least four prior lines of therapy, including a proteasome inhibitor, an immunomodulatory agent and an anti-CD38 monoclonal antibody	10/25/2022	10/25/2029	Treatment of adult patients with relapsed or refractory multiple myeloma who have received at least four prior lines of therapy, including a proteasome inhibitor, an immunomodulatory agent and an anti-CD38 monoclonal antibody	Janssen Biotech, Inc.		[LINK]		N	[LINK]	Clinical trials used as evidence	Y	Oncology
tecovirimat	TPOXX	12/27/2006	Treatment of smallpox	Designated/Approved	Treatment of human smallpox disease caused by variola virus in adults and pediatric patients weighing at least 3 kg	05/18/2022			SIGA Technologies, Inc.		[LINK]		Y	[LINK]	Observational PASS planned to evalute the safety and clinical benefit of tecovirimat for variola virus in the US	N	Infectious disease
teduglutide [rDNA origin]; teduglutide [rDNA origin]	GATTEX; GATTEX	06/29/2000	Treatment of short bowel syndrome.	Designated/Approved	GATTEX® is indicated for the treatment of adults and pediatric patients 1 year of age and older with Short Bowel Syndrome (SBS) who are dependent on parenteral support.	05/16/2019	05/16/2026	Treatment of pediatric patients 1 year of age and older with Short Bowel Syndrome (SBS) who are dependent on parenteral support.	Takeda Pharmaceuticals U.S.A., Inc.		[LINK]		Y	[LINK]	Onging PASS through the prospective International Short Bowel Syndrome Registry. The focus on disease characteristics, treatment and progression, including real-life use and safety of teduglutide in those patients receiving teduglutide. Simple treatment outcome measures will be collected.	N	Gastrointestinal
tepotinib	Tepmetko	10/26/2020	Treatment of non-small cell lung cancer with MET genomic tumor aberrations	Designated/Approved	treatment of adult patients with metastatic non-small cell lung cancer (NSCLC) harboring mesenchymal-epithelial transition (MET) exon 14 skipping alterations	2021-03-02	2028-03-02	treatment of adult patients with metastatic non-small cell lung cancer (NSCLC) harboring mesenchymal-epithelial transition (MET) exon 14 skipping alterations	EMD Serono, Inc.		[LINK]		Y	[LINK]	RWE database, non-interventional cohort study using real-world patient data completed and used for approval	Y	Oncology
teprotumumab		2013-06-05	Treatment of active thyroid eye disease	Designated/Approved	TEPEZZA is indicated for the treatment of Thyroid Eye Disease.	01/21/2020	01/21/2027	For the treatment of active Thyroid Eye Disease	Horizon Therapeutics Ireland DAC		[LINK]		N	[LINK]	Drug in clinical trial and not approved as of 20 Mar 2024	N	Opthalmology
terlipressin	Terlivaz	10/29/2004	Treatment of Hepatorenal Syndrome	Designated/Approved	To improve kidney function in adults with hepatorenal syndrome with rapid reduction in kidney function	09/14/2022	09/14/2029	To improve kidney function in adults with hepatorenal syndrome with rapid reduction in kidney function	Mallinckrodt Pharmaceuticals Ireland Ltd		[LINK]		N	[LINK]	Clinical trials used as evidence	N	Gastrointestinal
tezacaftor/ivacaftor; ivacaftor	Symdeko	06/15/2017	Treatment of cystic fibrosis (CF)	Designated/Approved	SYMDEKO? is indicated for the treatment of patients with cystic fibrosis (CF) age 6 years and older who are homozygous for the F508del mutation or who have at least one mutation in the cystic fibrosis transmembrane conductance regulator (CFTR) gene that is responsive to tezacaftor/ivacaftor based on in vitro data and/or clinical evidence.	06/21/2019	06/21/2026	For the treatment of patients with cystic fibrosis (CF) age 6 years to less than 12 years who are homozygous for the F508del mutation or who have at least one mutation in the cystic fibrosis transmembrane conductance regulator (CFTR) gene that is responsive to tezacaftor/ivacaftor based on in vitro data and/or clinical evidence	Vertex Pharmaceuticals Inc.		[LINK]		Y	[LINK]	Real-world PASS planned in patients with CF	N	Respiratory
tezacaftor/ivacaftor; ivacaftor	Symdeko	06/15/2017	Treatment of cystic fibrosis (CF)	Designated/Approved	treatment of cystic fibrosis (CF) in patients age 6 years and older who are homozygous for the F508del mutation or who have at least one mutation in the cystic fibrosis transmembrane conductance regulator (CFTR) gene that is responsive to tezacaftor/ivacaftor based on in vitro data and/or clinical evidence	12/21/2020	12/21/2027	treatment of cystic fibrosis (CF) in patients age 6 years and older who have at least one of the additional mutations in the cystic fibrosis transmembrane conductance regulator (CFTR) gene that have been identified as responsive to tezacaftor/ivacaftor based on in vitro data and identified in the approval on December 21, 2020	Vertex Pharmaceuticals Inc.		[LINK]		Y	[LINK]	Real-world PASS planned in patients with CF	N	Respiratory
Tiopronin	Thiola	01/17/1986	Prevention of cystine nephrolithiasis in patients with homozygous cystinuria.	Designated/Approved	THIOLA EC is indicated, in combination with high fluid intake, alkali, and diet modification, for the prevention of cystine stone formation in adults and pediatric patients 20 kg and greater with severe homozygous cystinuria, who are not responsive to these measures alone.	06/28/2019	06/28/2026		Mission Pharmacal Company		[LINK]		N	[LINK]	No CT had been started as of 20 Mar 2024	N	Nephrology
Tiopronin	Thiola	01/17/1986	Prevention of cystine nephrolithiasis in patients with homozygous cystinuria.	Designated/Approved	THIOLA is indicated, in combination with high fluid intake, alkali, and diet modification, for the prevention of cystine stone formation in adults and pediatric patients 20 kg and greater with severe homozygous cystinuria, who are not responsive to these measures alone.	06/28/2019	06/28/2026	Indicated in combination with high fluid intake, alkali, and diet modification, for the prevention of cystine stone formation in pediatric patients between 20 kg and 9 years of age with severe homozygous cystinuria, who are not responsive to these measures alone	Mission Pharmacal Company		[LINK]		N	[LINK]	No CT had been started as of 20 Mar 2024	N	Nephrology
tisagenlecleucel	Kymriah	09/16/2020	Treatment of follicular lymphoma	Designated/Approved	Treatment of adult patients with relapsed or refractory (r/r) follicular lymphoma (FL) after two or more lines of systemic therapy	05/27/2022	05/27/2029	Treatment of adult patients with relapsed or refractory (r/r) follicular lymphoma (FL) after two or more lines of systemic therapy	Novartis Pharmaceuticals Corporation		[LINK]		Y?	[LINK]	Non-interventional PASS based on disease registry in DLBCL patients planned	Y	Oncology
tocilizumab	Actemra	04/17/2013	Treatment of systemic sclerosis	Designated/Approved	slowing the rate of decline in pulmonary function in adult patients with systemic sclerosis-associated interstitial lung disease	2021-04-03	2028-04-03	slowing the rate of decline in pulmonary function in adult patients with systemic sclerosis-associated interstitial lung disease	Genentech, Inc.		[LINK]		N	[LINK]	Roche withdew the asset due to the fact that the efficacy data are not sufficient	N	Rheumatology
tofersen	Qalsody	09/19/2016	Treatment of amyotrophic lateral sclerosis	Designated/Approved	treatment of amyotrophic lateral sclerosis (ALS) in adults who have a mutation in the superoxide dismutase 1 (SOD1) gene	04/25/2023	04/25/2030	treatment of amyotrophic lateral sclerosis (ALS) in adults who have a mutation in the superoxide dismutase 1 (SOD1) gene	Biogen Inc.		[LINK]		Y	[LINK]	EMA requested PASS for long term efficacy and safety through disease registries and an observational registry-based study.	N	Neurology
toripalimab-tpzi	Loqtorzi	05/18/2020	Treatment of nasopharyngeal carcinoma	Designated/Approved	In combination with cisplatin and gemcitabine, for the first-line treatment of adults with metastatic or with recurrent, locally advanced nasopharyngeal carcinoma (NPC); and as a single agent, for the treatment of adults with recurrent unresectable or metastatic NPC with disease progression on or after a platinum-containing chemotherapy	10/27/2023	10/27/2030	first-line treatment of adults with metastatic or with recurrent, locally advanced nasopharyngeal carcinoma (NPC); and for the treatment of adults with recurrent unresectable or metastatic NPC with disease progression on or after a platinum-containing chemotherapy	Coherus BioSciences, Inc.		[LINK]		N	[LINK]	Approved in the US, not yet launched in the EU	Y	Oncology
trametinib	Mekinist	06/24/2022	Treatment of malignant glioma with BRAF V600 mutation	Designated/Approved	in combination with dabrafenib, for the treatment of pediatric patients 1 year of age and older with low-grade glioma (LGG) with a BRAF V600E mutation who require systemic therapy	03/16/2023	03/16/2030	treatment of pediatric patients 1 year of age and older with low-grade glioma (LGG) with a BRAF V600E mutation who require systemic therapy	Novartis Pharmaceuticals Corporation		[LINK]		Y?	[LINK]	Historical monotherapy PK data was considered	Y	Oncology
tremelimumab-actl	Imjudo	01/15/2020	Treatment of hepatocellular carcinoma	Designated/Approved	In combination with durvalumab for the treatment of adult patients with unresectable hepatocellular carcinoma (uHCC)	10/21/2022	10/21/2029	treatment of adult patients with unresectable hepatocellular carcinoma (uHCC)	AstraZeneca Pharmaceuticals LP		[LINK]		Y	[LINK]	Changes made in the protocol and SAP were soley informed by external data	Y	Oncology
treprostinil	Remodulin;Orenitram	1997-04-06	Treatment of pulmonary arterial hypertension.	Designated/Approved	Orenitram is indicated for the treatment of pulmonary arterial hypertension (PAH) (WHO Group 1) to delay disease progression and to improve exercise capacity.	10/18/2019	10/18/2026	Indicated for the treatment of pulmonary arterial hypertension (PAH) (WHO Group 1) to delay disease progression.	United Therapeutics Corp.		[LINK]		Y	[LINK]	The applicant presented additional data from a prospective registry that was included for clinical efficacy and safety. Historical control was used in one of the clinical studies	N	Cardiology
treprostinil inhalation powder	Tyvaso DPI	06/17/2010	Treatment of pulmonary arterial hypertension	Designated/Approved	Treatment of pulmonary arterial hypertension (PAH; WHO Group 1) to improve exercise ability	05/23/2022			United Therapeutics Corporation		[LINK]		N	[LINK]	Withdrew from market, EMA not approved - study was not conducted in compliance with good clinical practice	N	Cardiology
triclabendazole	Egaten	04/17/2017	Treatment of fascioliasis	Designated/Approved	EGATEN¿ is indicated for the treatment of fascioliasis in patients 6 years of age and older.	02/13/2019	02/13/2026	EGATEN¿ is indicated for the treatment of fascioliasis in patients 6 years of age and older.	Novartis Pharmaceuticals Corporation		[LINK]		N	[LINK]	Drug launched in the US not in the EU	N	Infectious disease
trientine tetrahydrochloride	Cuvrior	2016-10-03	Treatment of Wilson's disease excluding patients intolerant to penicillamine	Designated/Approved	Treatment of adult patients with stable Wilson¿s disease who are de-coppered and tolerant to penicillamine	04/28/2022	04/28/2029	Treatment of adult patients with stable Wilson¿s disease who are de-coppered and tolerant to penicillamine	Orphalan		[LINK]		Y	[LINK]	A retrospective, single centre, long-term cohort survey was submitted as a pivotal study, but due to severe shortcomings as regards design, conduct and reporting considerd as supportive evidence	N	Hepatic
trifluridine/tipiracil	LONSURF	04/17/2017	Treatment of gastric cancer including cancer of the gastroesophageal junction	Designated/Approved	LONSURF is indicated for the treatment of adult patients with metastatic gastric or gastroesophageal junction adenocarcinoma previously treated with at least two prior lines of chemotherapy that included a fluoropyrimidine, a platinum, either a taxane or irinotecan, and if appropriate, HER2/neu-targeted therapy.	02/22/2019	02/22/2026	LONSURF is indicated for the treatment of adult patients with metastatic gastric or gastroesophageal junction adenocarcinoma previously treated with at least two prior lines of chemotherapy that included a fluoropyrimidine, a platinum, either a taxane or irinotecan, and if appropriate, HER2/neu-targeted therapy.	Taiho Oncology, Inc.		[LINK]		Y	[LINK]	Real World Evidence Prospective Cohort Study in development plan as a part of PASS	Y	Oncology
triheptanoin	Dojolvi	04/15/2015	Treatment of fatty acid oxidation disorders	Designated/Approved	DOJOLVI is indicated as a source of calories and fatty acids for the treatment of pediatric and adult patients with molecularly confirmed long-chain fatty acid oxidation disorders (LC-FAOD).	06/30/2020	06/30/2027	Indicated as a source of calories and fatty acids for the treatment of pediatric and adult patients with molecularly confirmed long-chain fatty acid oxidation disorders (LC-FAOD).	Ultragenyx Pharmaceutical, Inc.		[LINK]		N	[LINK]	Drug approved in the US, still in clinical development in the EU	N	Metabolic
trofinetide	Daybue	2015-11-02	Treatment of Rett syndrome	Designated/Approved	treatment of Rett syndrome in adults and pediatric patients 2 years of age and older	2023-10-03	2030-10-03	treatment of Rett syndrome in adults and pediatric patients 2 years of age and older	Acadia Pharmaceuticals Inc.		[LINK]		N	[LINK]	Clinical trials used as evidence	N	Neurology
tucatinib	Tukysa	09/18/2017	Treatment of HER2+ colorectal cancer	Designated/Approved	in combination with trastuzumab for the treatment of adult patients with RAS wild-type, HER2-positive unresectable or metastatic colorectal cancer that has progressed following treatment with fluoropyrimidine-, oxaliplatin-, and irinotecan-based chemotherapy	01/19/2023	01/19/2030	treatment of adult patients with RAS wild-type, HER2-positive unresectable or metastatic colorectal cancer that has progressed following treatment with fluoropyrimidine-, oxaliplatin-, and irinotecan-based chemotherapy	Seagen Inc.		[LINK]		N	[LINK]	Not launched in the EU for CRC	Y	Oncology
tucatinib	Tukysa	2017-05-06	Treatment of breast cancer patients with brain metastases.	Designated/Approved	TUKYSA is indicated in combination with trastuzumab and capecitabine for treatment of adult patients with advanced unresectable or metastatic HER2-positive breast cancer, including patients with brain metastases, who have received one or more prior anti-HER2-based regimens in the metastatic setting.	04/17/2020	04/17/2027	For use in combination with trastuzumab and capecitabine for treatment of adult patients with metastatic HER2-positive breast cancer and brain metastases, who have received one or more prior anti-HER2-based regimens in the metastatic setting.	Seagen Inc.		[LINK]		Y?	[LINK]	A retrospective analysis of subjects that were already enrolled in the trial was implemented.	Y	Oncology
umbralisib	Ukoniq	2019-11-04	Treatment of splenic marginal zone lymphoma	Designated/Approved	treatment of adult patients with relapsed or refractory marginal zone lymphoma (MZL) who have received at least one prior anti-CD20-based regimen (Indication withdrawn)	2021-05-02	05/31/2022	treatment of adult patients with relapsed or refractory marginal zone lymphoma (MZL) who have received at least one prior anti-CD20-based regimen (Indication withdrawn)	TG Therapeutics, Inc.		[LINK]	Withdrew the approval due to safety concerns		[LINK]	Not launched in the EU. Company withdrew the approval from FDA due to safety concerns	Y	Oncology
umbralisib	Ukoniq	2020-04-03	Treatment of Follicular Lymphoma	Designated/Approved	Treatment of adult patients with relapsed or refractory follicular lymphoma (FL) who have received at least three prior lines of systemic therapy (Indication withdrawn)	2021-05-02	05/31/2022	Treatment of adult patients with relapsed or refractory follicular lymphoma (FL) who have received at least three prior lines of systemic therapy (Indication withdrawn)	TG Therapeutics, Inc.		[LINK]	Withdrew the approval due to safety concerns		[LINK]	Not launched in the EU. Company withdrew the approval from FDA due to safety concerns	Y	Oncology
umbralisib	Ukoniq	2019-11-04	Treatment of nodal marginal zone lymphoma	Designated/Approved	Treatment of adult patients with relapsed or refractory marginal zone lymphoma (MZL) who have received at least one prior anti-CD20-based regimen (Indication withdrawn)	2021-05-02	05/31/2022	Treatment of adult patients with relapsed or refractory marginal zone lymphoma (MZL) who have received at least one prior anti-CD20-based regimen (Indication withdrawn)	TG Therapeutics, Inc.		[LINK]	Withdrew the approval due to safety concerns		[LINK]	Not launched in the EU. Company withdrew the approval from FDA due to safety concerns	Y	Oncology
umbralisib	Ukoniq	2019-11-04	Treatment of extranodal marginal zone lymphoma	Designated/Approved	Treatment of adult patients with relapsed or refractory marginal zone lymphoma (MZL) who have received at least one prior anti-CD20-based regimen (Indication withdrawn)	2021-05-02	05/31/2022	Treatment of adult patients with relapsed or refractory marginal zone lymphoma (MZL) who have received at least one prior anti-CD20-based regimen (Indication withdrawn)	TG Therapeutics, Inc.		[LINK]	Withdrew the approval due to safety concerns		[LINK]	Not launched in the EU. Company withdrew the approval from FDA due to safety concerns	Y	Oncology
valbenazine	Ingrezza	2022-10-05	Treatment of Huntington disease	Designated/Approved	treatment of adults with chorea associated with Huntington's disease	08/18/2023	08/18/2030	treatment of adults with chorea associated with Huntington's disease	Neurocrine Biosciences Inc.		[LINK]		N	[LINK]	Not launched in the EU	N	Neurology
valoctocogene roxaparvovec-rvox	Roctavian	02/29/2016	Treatment of Hemophilia A.	Designated/Approved	treatment of adults with severe hemophilia A (congenital factor VIII deficiency with factor VIII activity less than 1 IU/dL) without antibodies to adeno-associated virus serotype 5 (AAV5) detected by an FDA-approved test	06/29/2023	06/29/2030	treatment of adults with severe hemophilia A (congenital factor VIII deficiency with factor VIII activity less than 1 IU/dL) without antibodies to adeno-associated virus serotype 5 (AAV5) detected by an FDA-approved test	BioMarin Pharmaceutical, Inc.		[LINK]		N	[LINK]	Biomarin withdraw the application for Marketing Authorisation for Roctavian. BioMarin has determined that it will not be able to provide the data requested to resolve the CAT’s major objection related to the results of clinical studies within the current procedure.	N	Hematology
vamorolone	Agamree	2011-02-12	Treatment of Duchenne muscular dystrophy	Designated/Approved	Treatment of Duchenne muscular dystrophy (DMD) in patients 2 years of age and older	10/26/2023	10/26/2030	Treatment of Duchenne muscular dystrophy (DMD) in patients 2 years of age and older	Catalyst Pharmaceuticals, Inc.		[LINK]		Y	[LINK]	Multi-registry non-interventional PASS to evaluate the safety is planned (real-world)	N	Neurology
velmanase alfa-tycv	Lamzede	2006-02-02	Treatment of alpha-mannosidosis	Designated/Approved	treatment of non-central nervous system manifestations of alpha-mannosidosis in adult and pediatric patients	02/16/2023	02/16/2030	treatment of non-central nervous system manifestations of alpha-mannosidosis in adult and pediatric patients	Chiesi USA, Inc.	N	[LINK]	Clinical trials used as evidence	Y	[LINK]	Post authorization plan (Registry to measure the long term effectiveness and safety is ongoing). MAH is requested to submit the results of a study based on adequate source of data deriving from a registry of patients with alpha-mannosidosis as an additional safety information	N	Metabolic
venetoclax	VENCLEXTA	09/20/2012	Treatment of chronic lymphocytic leukemia	Designated/Approved	VENCLEXTA is indicated for the treatment of adult patients with chronic lymphocytic leukemia (CLL) or small lymphocytic lymphoma (SLL).	05/15/2019	05/15/2026	Treatment of previously untreated adult patients with chronic lymphocytic leukemia (CLL) or small lymphocytic lymphoma (SLL)	AbbVie, Inc	N	[LINK]	Clinical trials used as evidence	Y	[LINK]	A prospective observational cohort study is ongoing	Y	Oncology
viltolarsen	VILTEPSO	2017-12-01	Treatment of Duchenne Muscular Dystrophy	Designated/Approved	VILTEPSO is indicated for the treatment of Duchenne muscular dystrophy (DMD) in patients who have a confirmed mutation of the DMD gene that is amenable to exon 53 skipping	2020-12-08	2027-12-08	VILTEPSO is indicated for the treatment of Duchenne muscular dystrophy (DMD) in patients who have a confirmed mutation of the DMD gene that is amenable to exon 53 skipping	NS Pharma, Inc.	N	[LINK]	Clinical trials used as evidence	N	[LINK]		N	Neurology
von Willebrand Factor/Coagulation Factor VIII Complex (Human)	Wilate	04/18/2007	Treatment of von Willebrand disease except for surgical and/or invasive procedures in patients with von Willebrand disease in whom desmopressin is either ineffective or contraindicated	Designated/Approved	Routine prophylaxis to reduce the frequency of bleeding episodes in children 6 years of age and older and adults with von Willebrand disease	2023-01-12			Octapharma USA, Inc.	N	[LINK]	Clinical trials used as evidence	Y	[LINK]	Review of available safety data (including a retrospective non-interventional review) at 6-month milestones in PSUR	N	Hematology
vosoritide	Voxzogo	01/17/2013	Treatment of achondroplasia	Designated/Approved	To increase linear growth in pediatric patients with achondroplasia who are 5 years of age and older with open epiphyses	11/19/2021	11/19/2028	To increase linear growth in pediatric patients with achondroplasia who are 5 years of age and older with open epiphyses	BioMarin Pharmaceutical, Inc.		[LINK]			[LINK]		N	Orthopedics
vosoritide	Voxzogo	01/17/2013	Treatment of achondroplasia	Designated/Approved	to increase linear growth in pediatric patients with achondroplasia with open epiphyses	10/20/2023	10/20/2030	to increase linear growth in pediatric patients less than 5 years of age with achondroplasia with open epiphyses	BioMarin Pharmaceutical, Inc.	N	[LINK]	Clinical trials used as evidence		[LINK]		N	Orthopedics
voxelotor	Oxbryta	12/29/2015	Treatment of sickle cell disease	Designated/Approved	treatment of sickle cell disease (SCD) in adults and pediatric patients 4 years of age and older	12/17/2021	12/17/2028	treatment of sickle cell disease (SCD) in pediatric patients 4 years of age to less than 12 years of age	Global Blood Therapeutics, Inc.	N	[LINK]	Clinical trials used as evidence	N	[LINK]	No evidence for assessment in 4 to 12 years aged in the EMA website	N	Hematology
voxelotor	Oxbryta	12/29/2015	Treatment of sickle cell disease	Designated/Approved	OXBRYTA is indicated for the treatment of sickle cell disease (SCD) in adults and pediatric patients 12 years of age and older.	11/25/2019	11/25/2026	Indicated for the treatment of sickle cell disease (SCD) in adults and pediatric patients 12 years of age and older.	Global Blood Therapeutics, Inc.	N	[LINK]	Clinical trials used as evidence	Y	[LINK]	Company plans for an EAP and design of a registry for SCD	N	Hematology
vutrisiran	Amvuttra	05/25/2018	Treatment of transthyretin-mediated amyloidosis (ATTR amyloidosis)	Designated/Approved	Treatment of the polyneuropathy of hereditary transthyretin-mediated amyloidosis in adults	06/13/2022	06/13/2029	Treatment of the polyneuropathy of hereditary transthyretin-mediated amyloidosis in adults	Alnylam Pharmaceuticals	Y	[LINK]	External placebo group from another randomized controlled trial was used	Y	[LINK]	Data from an external placebo group was considered for drug approval - results from the clinical trial were compared to an external placebo group from a previous patisiran study; An observational PASS study was initiated in 2020	N	Multiple
zanubrutinib	Brukinsa	08/24/2020	Treatment of nodal marginal zone lymphoma	Designated/Approved	Treatment of adult patients with relapsed or refractory marginal zone lymphoma (MZL) who have received at least one anti-CD20-based regimen	09/14/2021	09/14/2028	Treatment of adult patients with relapsed or refractory marginal zone lymphoma (MZL) who have received at least one anti-CD20-based regimen	BeiGene USA, Inc.	N	[LINK]	Clincal trials used as evidence	N	[LINK]	Clincal trials used as evidence	Y	Oncology
zanubrutinib	Brukinsa	08/24/2020	Treatment of splenic marginal zone lymphoma	Designated/Approved	Treatment of adult patients with relapsed or refractory marginal zone lymphoma (MZL) who have received at least one anti-CD20-based regimen	09/14/2021	09/14/2028	Treatment of adult patients with relapsed or refractory marginal zone lymphoma (MZL) who have received at least one anti-CD20-based regimen	BeiGene USA, Inc.	N	[LINK]	Clincal trials used as evidence	N	[LINK]	Clincal trials used as evidence	Y	Oncology
zanubrutinib	Brukinsa	08/24/2020	Treatment of extranodal marginal zone lymphoma of mucosa-associated lymphoid tissue	Designated/Approved	Treatment of adult patients with relapsed or refractory marginal zone lymphoma (MZL) who have received at least one anti-CD20-based regimen	09/14/2021	09/14/2028	Treatment of adult patients with relapsed or refractory marginal zone lymphoma (MZL) who have received at least one anti-CD20-based regimen	BeiGene USA, Inc.	N	[LINK]	Clincal trials used as evidence	N	[LINK]	Clincal trials used as evidence	Y	Oncology
zanubrutinib	Brukinsa	07/20/2016	Treatment of chronic lymphocytic leukemia	Designated/Approved	treatment of adult patients with chronic lymphocytic leukemia (CLL) or small lymphocytic lymphoma (SLL)	01/19/2023	01/19/2030	treatment of adult patients with chronic lymphocytic leukemia (CLL) or small lymphocytic lymphoma (SLL)	BeiGene USA, Inc.	N	[LINK]	Clincal trials used as evidence	N	[LINK]	Clincal trials used as evidence	Y	Oncology
zanubrutinib	BRUKINSA	06/23/2016	Treatment of mantle cell lymphoma	Designated/Approved	BRUKINSA is indicated for the treatment of adult patients with mantle cell lymphoma (MCL) who have received at least one prior therapy.	11/14/2019	11/14/2026	Indicated for the treatment of adult patients with mantle cell lymphoma (MCL) who have received at least one prior therapy.	BeiGene USA, Inc.	N	[LINK]	Clincal trials used as evidence	N	[LINK]	Clincal trials used as evidence	Y	Oncology
zanubrutinib	Brukinsa	06/29/2016	Treatment of Waldenstrom's macroglobulinemia	Designated/Approved	Treatment of adult patients with Waldenstrom¿s macroglobulinemia (WM)	08/31/2021	08/31/2028	Treatment of adult patients with Waldenstrom¿s macroglobulinemia (WM)	BeiGene USA, Inc.	N	[LINK]	Clincal trials used as evidence	N	[LINK]	Clincal trials used as evidence	N	Oncology
zilucoplan	Zilbrysq	08/26/2019	Treatment of myasthenia gravis	Designated/Approved	Treatment of generalized myasthenia gravis (gMG) in adult patients who are anti-acetylcholine receptor (AChR) antibody positive	10/17/2023	10/17/2030	Treatment of generalized myasthenia gravis (gMG) in adult patients who are anti-acetylcholine receptor (AChR) antibody positive	UCB, Inc.	N	[LINK]	Clincal trials used as evidence	Y	[LINK]	A cohort of patients selected from the registry was used as an external reference. External, Historical data included group-level data from SLR and patient-level data from the Swedish MG Registry.	N	Neurology
Note: Exclusivity Protected Indications are shown for approvals from 01/01/2013 to the present.											[LINK]			[LINK]
Note: Data for the Date Designation Withdrawn or Revoked field are shown for designations withdrawn or revoked after 08/12/2013.											[LINK]			[LINK]

## Sheet: RWD Search Terms
Non-interventional
Registry
Observational
Historical
Real
Claims
External
Survey
Electronic
Administrative
Non-interventional
World

## Sheet: Drop Down Data
CLINICAL						Categories
SAFETY						Retrospective observational study
ECONOMIC						Prospective observational study
ITC						PRO survey study
QoL						Patient preference survey study
						Registry study
						Historical control arm
						SLR
						NMA
						Non-interventional study
						Administrative database analysis
						Retrospective cohort study
						Prospective cohort study
						HCP Survey
						Natural history study
						Electronic medical record
						US Claims analysis
						ITC

## Sheet: PIVOT (draft)
Therapy Area	(All)
Was RWE considered in the submission?	(Multiple Items)
HTA decision	(All)
Post-authorization/follow-up RWE study planned/requested by HTA body?	(All)
Count of Was RWE considered in the submission?	Column Labels
Row Labels	CADTH	HAS	IQWiG	NICE	PBAC	TLV	Grand Total
AMVUTTRA	1	1		1			3
BYLVAY	1	1		1			3
CAMZYOS		1	1	1	1		4
CRYSVITA	1	1	1	1	1		5
CUVRIOR	1	1					2
DIACOMIT	1				1		2
EMPAVELI				1			1
ENSPRYNG	1						1
EPIDIOLEX	1			3			4
EVKEEZA	1						1
EVRYSDI	2	1		1	1	1	6
FABRAZYME	1				1		2
FERRIPROX	1						1
FILSUVEZ				1			1
FINTEPLA		1		1			2
GATTEX; GATTEX	1		1	1			3
HARVONI			1				1
HEMGENIX	1	1					2
HUMIRA		1					1
ILARIS	1	1					2
IMCIVREE	1	1					2
ISTURISA					1		1
KALYDECO		3	3			1	7
LAMZEDE		1		1			2
LIVMARLI	1						1
LIVTENCITY	1	1			1		3
MAVYRET	1	2					3
NEXVIAZYME	1	1		1	1		4
NGENLA	1	1		1			3
NPLATE	1	1		1			3
NUCALA			2				2
ORKAMBI	1	2	1	1	1		6
ORLADEYO™	1	1		1		1	4
OTEZLA		1					1
OXBRYTA		1	1				2
OXLUMO	1			1			2
POMBILITI AND OPFOLDA		1		1			2
PRALUENT	1			1		1	3
Ravulizumab-Cwvz		1					1
REBLOZYL	1		1				2
SCENESSE		1		1			2
SIRTURO		1					1
SOGROYA	1		1				2
SOLIRIS	1	1			1		3
SYMDEKO		1	2				3
TAKHZYRO	1	1		1		1	4
TAVNEOS	1			1			2
TRIKAFTA	3	3					6
TYBOST		1	2				3
ULTOMIRIS	1	1	2	2	1		7
UPLIZNA	1		1				2
UPTRAVI	1				1		2
VONVENDI	1						1
VYNDAQEL; VYNDAMAX	1		1			1	3
WAKIX	1						1
XALKORI				1			1
ZOKINVY		1					1
ZOLGENSMA	1	1	1		1	1	5
Grand Total	41	40	22	27	13	7	150

## Sheet: Cross-country summaries
	Drug information			Orphan Designation Status			FDA Regulatory approval					Disease area		EMA regulatory status				HTA Decision						Use of RWE in HTA assessment
	Generic Name	Trade Name	Sponsor Company	Orphan Designation Status	Orphan Designation	Date designated	FDA approval	Approved Labeled Indication	Marketing Approval Date	Exclusivity End Date	Exclusivity Protected Indication * (Shown for approvals from Jan. 1, 2013, to the present)	Oncology	Therapy Area	RWE used in the evidence?	Indication	Notes	Hyperlink	Country	Agency	HTA indication	HTA decision	Restrictions (e.g. subpopulation, PAS )	Hyperlink	Was RWE considered in the submission?	What type of RWE was used (e.g. registry based data, observational, case control)	Expanded - What type of RWE was used (e.g. registry based data, observational, case control)	What evidence was RWE used to support (e.g. clinical, safety, QoL, ITC/NMA, CE)?	What evidence was RWE used to support (e.g. clinical, safety, QoL, ITC/NMA, CE)?	Post-authorization/follow-up RWE study planned/requested by HTA body?	HTA Key comments/ criticisms	Any other comment
	Abatacept	ORENCIA	Bristol-Myers Squibb Co.	Designated/Approved	Prevention of graft versus host disease	12/26/2017	Yes	Prophylaxis of acute graft versus host disease (aGVHD), in combination with a calcineurin inhibitor and methotrexate, in adults and pediatric patients 2 years of age and older undergoing hematopoietic stem cell transplantation (HSCT) from a matched or 1 allele-mismatched unrelated-donor	12/15/2021	12/15/2028	prophylaxis of acute graft versus host disease (aGVHD) in adults and pediatric patients 2 years of age and older undergoing hematopoietic stem cell transplantation (HSCT) from a matched or 1 allele-mismatched unrelated-donor	N	Transplant	N		Not Indicated for GvHD	[LINK]	UK	NICE
	Acalabrutinib	CALQUENCE	Acerta Pharma, LLC (a member of the AstraZeneca Group)	Designated/Approved	Treatment of mantle cell lymphoma.	09/21/2015	Yes	Adult patients with mantle cell lymphoma (MCL) who have received at least one prior therapy	2022-04-08			Y	Oncology	N		Not indicated for MCL	[LINK]	UK	NICE
	Acalabrutinib	CALQUENCE	Acerta Pharma, LLC (a member of the AstraZeneca Group)	Designated/Approved	Treatment of chronic lymphocytic leukemia (CLL).	05/13/2015	Yes	Adult patients with chronic lymphocytic leukemia (CLL) or small lymphocytic lymphoma (SLL)	11/21/2019	11/21/2026	Indicated for the treatment of adult patients with chronic lymphocytic leukemia (CLL) or small lymphocytic lymphoma (SLL).	Y	Oncology	N		Indicated for CLL only; clincal trials only	[LINK]	UK	NICE
	Acalabrutinib	CALQUENCE	Acerta Pharma, LLC (a member of the AstraZeneca Group)	Designated/Approved	Treatment of chronic lymphocytic leukemia (CLL).	05/13/2015	Yes	adult patients with chronic lymphocytic leukemia (CLL) or small lymphocytic lymphoma (SLL)	2022-04-08			Y	Oncology	N		Indicated for CLL only; clincal trials only	[LINK]	UK	NICE
	Adagrasib	KRAZATI	Mirati Therapeutics, Inc.	Designated/Approved	Treatment for KRAS G12C Positive non-small cell lung cancer	2021-07-06	Yes	adult patients with KRAS G12C-mutated locally advanced or metastatic non-small cell lung cancer (NSCLC), as determined by an FDA-approved test, who have received at least one prior systemic therapy	2022-12-12	2029-12-12	Treatment of adult patients with KRAS G12C-mutated locally advanced or metastatic non-small cell lung cancer (NSCLC), as determined by an FDA-approved test, who have received at least one prior systemic therapy	Y	Oncology	M		Conditional approval (EMA), further studies required RWD suggested	[LINK]	UK	NICE
	Adalimumab	HUMIRA	AbbVie, Inc.	Designated/Approved	Treatment of pediatric patients with ulcerative colitis	2011-11-05	Yes	Indicated for moderately to severely active ulcerative colitis in pediatric patients 5 years of age and older. Limitations of Use: The effectiveness of HUMIRA has not been established in patients who have lost response to or were intolerant to TNF blockers.	02/24/2021	02/24/2028	treatment of moderately to severely active ulcerative colitis in pediatric patients 5 years of age and older. Limitations of Use: The effectiveness of HUMIRA has not been established in patients who have lost response to or were intolerant to TNF blockers.	N	Gastrointestinal	Y	Humira is indicated for the treatment of moderately to severely active ulcerative colitis in paediatric patients (from 5 years of age) who have had an inadequate response to conventional therapy including corticosteroids and/or 6-mercaptopurine (6-MP) or azathioprine (AZA), or who are intolerant to or have medical contraindications for such therapies.	International registry and claims data used for postmarketing experience	[LINK]	UK	CADTH	No HTA report	N/A	N/A	[Link]	N/A		N/A		N/A	N/A	N/A	N/A
	Adamts13, Recombinant-Krhn	ADZYNMA	Takeda Development Center Americas, Inc.	Designated/Approved	Treatment of thrombotic thrombocytopenic purpura including its congenital, acquired idiopathic, and secondary forms	07/29/2008	Yes	prophylactic or on demand enzyme replacement therapy (ERT) in adult and pediatric patients with congenital thrombotic thrombocytopenic purpura (cTTP)	2023-09-11	2030-09-11	prophylactic or on demand enzyme replacement therapy (ERT) in adult and pediatric patients with congenital thrombotic thrombocytopenic purpura (cTTP)	N	Hematology	N	No EMA label	ODD approval for ADAMTS13 granted by EMA; no submission for treatment to date	[LINK]	UK	NICE	No HTA report	N/A	N/A	[Link]
	Afamelanotide	SCENESSE	Clinuvel Inc.	Designated/Approved	Treatment of erythropoietic porphyrias	07/17/2008	Yes	SCENESSE is indicated to increase pain free light exposure in adult patients with a history of phototoxic reactions from erythropoietic protoporphyria (EPP)	2019-08-10	2026-08-10	Indicated to increase pain free light exposure in adult patients with a history of phototoxic reactions from erythropoietic protoporphyria (EPP).	N	Dermatology	Y	SCENESSE is indicated for prevention of phototoxicity in adult patients with erythropoietic protoporphyria (EPP).	EMA has indicated that a disease registry has been set up to post marketing purposed	[LINK]	UK	CADTH	No HTA report	N/A	N/A	[Link]	N/A		N/A		N/A	N/A	N/A	N/A
	Aflibercept	EYLEA	Regeneron Pharmaceuticals, Inc.	Designated/Approved	Treatment of Retinopathy of Prematurity	07/23/2019	Yes	retinopathy of prematurity (ROP)	2023-08-02	2030-08-02	treatment of retinopathy of prematurity (ROP)	N	Opthalmology	N		Clincal trials used as evidence	[LINK]	UK	NICE
	Agalsidase Beta	FABRAZYME	Genzyme Corporation	Designated/Approved	Treatment of Fabry's disease.	01/19/1988	Yes	Indicated for adult and pediatric patients 2 years of age and older with confirmed Fabry disease	2021-11-03	2028-11-03	treatment of pediatric patients 2 years of age up to patients 8 years of age with confirmed Fabry disease	N	Metabolic	Y	Fabrazyme is indicated for long-term enzyme replacement therapy in patients with a confirmed diagnosis of Fabry disease (α-galactosidase A deficiency	Not indicated for childen aged 2-8 years. However disease registry has been set up.	[Link]	UK	CADTH	Indicated for use in patients with confirmed diagnosis of Fabry disease.	Not recommended	N/A	[Link]	Y	Prospective observational study	Observational studies	CLINICAL_x000D_ SAFETY	Long-term efficacy and safety	Y	Two unpublished open-label extension observational trials were reviewed, but results remain confidential	N/A
	Alirocumab	PRALUENT	Regeneron Pharmaceuticals, Inc.	Designated/Approved	Treatment of homozygous familial hypercholesterolemia	06/15/2017	Yes	Indicated as an adjunct to other LDL-C-lowering therapies in adult patients with homozygous familial hypercholesterolemia (HoFH) to reduce LDL-C	2021-01-04	2028-01-04	as an adjunct to other LDL-C-lowering therapies in adult patients with homozygous familial hypercholesterolemia (HoFH) to reduce LDL-C	N	Metabolic	Y	Praluent is indicated in adults with primary hypercholesterolaemia (heterozygous familial and non-familial) or mixed dyslipidaemia, and in paediatric patients 8 years of age and older with heterozygous familial hypercholesterolaemia (HeFH) as an adjunct to diet: - in combination with a statin or statin with other lipid lowering therapies in patients unable to reach LDL-C goals with the maximum to…	Non-interventional drug utlization study used to assess effectiveness in HeFH NOT HoFH, HoFH not yet included on label	[Link]	UK	CADTH	Indicated as an adjunct to diet and maximally tolerated statin therapy in adult patients with heterozygous familial hypercholesterolemia (HeFH), who require additional lowering of low density lipoprotein cholesterol (LDL-C) Criteria: 1. Patient has a confirmed diagnosis of HeFH 2. Patient is unable to reach the target LDL-C level specified in current guidelines 3. Patient is currently receiving o…	Recommended with restrictions	Subpopulation Price reduction/PAS	[Link]	Y	PRO survey study	Survey	QoL	Patient inputs	N	The Heart and Stroke Foundation and Familial Hypercholesterolemia Canada Patient Network both provided input. Information was gathered via online surveys, one-on-one interviews, small group discussion via webcast, teleconference, forums and a literature search.	N/A
	Allogeneic Cultured Keratinocytes And Dermal Fibroblasts In Murine Collagen-Dsat	STRATAGRAFT	Stratatech Corporation, a Mallinckrodt company	Designated/Approved	Treatment of hospitalized patients with complex skin defects resulting from partial and full thickness skin burns requiring excision and grafting	05/21/2012	Yes	adults with thermal burns containing intact dermal elements for which surgical intervention is clinically indicated (deep partial-thickness burns)	06/15/2021	06/15/2028	Treatment of adults with thermal burns containing intact dermal elements for which surgical intervention is clinically indicated (deep partial-thickness burns)	N	Surgery	N		No information on EMA website, however Takeda press realease does indicate ODD status with EMA	[LINK]	UK	NICE
	Allogeneic Processed Thymus Tissue-Agdc	RETHYMIC	Enzyvant Therapeutics GmbH	Designated/Approved	Treatment of congenital athymia	08/15/2003	Yes	immune reconstitution in pediatric patients with congenital athymia	2021-08-10	2028-08-10	immune reconstitution in pediatric patients with congenital athymia	N	Immunology	N		No information on EMA website, however Takeda press realease does indicate ODD status with EMA	[LINK]	UK	NICE
	Alpelisib	VIJOICE	Novartis Pharmaceuticals Corporation	Designated/Approved	Treatment of PIK3CA-related overgrowth spectrum	11/18/2019	Yes	adult and pediatric patients 2 years of age and older with severe manifestations of PIK3CA-Related Overgrowth Spectrum (PROS) who require systemic therapy	2022-05-04	2029-05-04	Treatment of adult and pediatric patients 2 years of age and older with severe manifestations of PIK3CA-Related Overgrowth Spectrum (PROS) who require systemic therapy	N	Multiple	N		Application withdrwan 10th Nov 2023	[LINK]	UK	NICE
	Amifampridine	FIRDAPSE	Catalyst Pharmaceuticals, Inc.	Designated/Approved	Treatment of Lambert-Eaton Myasthenic Syndrome	2009-12-11	Yes	Lambert-Eaton myasthenic syndrome (LEMS) in adults and pediatric patients 6 years of age and older	09/29/2022			N	Neurology	N		Indicated in adults only; clinical trials used as evidence only so far	[LINK]	UK	NICE
	Anacaulase-Bcdb	NEXOBRID	MediWound, Ltd.	Designated/Approved	Debridement of acute, deep dermal burns in hospitalized patients	08/20/2003	Yes	Indicated for eschar removal in adults with deep partial thickness (DPT) and/or full thickness (FT) thermal burns	12/28/2022	12/28/2029	eschar removal in hospitalized adults with deep partial thickness (DPT) and/or full thickness (FT) thermal burns	N	Surgery	Y	NexoBrid is indicated in all age groups for removal of eschar in patients with deep partial- and full_x0002_thickness thermal burns	Clinical trials used as evidence for label extension; however in 2020 RWE was submitted from " MW2013-06-01" study to demonstate effectiveness of risk minimisation measures	[LINK]	UK	CADTH	No HTA report	N/A	N/A	[Link]	N/A		N/A		N/A	N/A	N/A	N/A
	Anakinra	KINERET	Swedish Orphan Biovitrum AB (PUBL)	Designated/Approved	Treatment of Deficiency of IL-1 Receptor Antagonist	06/29/2020	Yes	Deficiency of Interleukin-1 Receptor Antagonist (DIRA)	12/18/2020	12/18/2027	treatment of Deficiency of Interleukin-1 Receptor Antagonist (DIRA)	N	Immunology	N		No evidence on EMA website for label extension for DIRA	[LINK]	UK	NICE
	Ansuvimab-Zykl	EBANGA	Emergent Manufacturing Operations Baltimore LLC	Designated/Approved	Treatment of Ebola Virus Disease	2019-08-05	Yes	infection caused by Zaire ebolavirus in adult and pediatric patients, including neonates born to a mother who is RT-PCR positive for Zaire ebolavirus infection	12/21/2020	12/21/2027	treatment of infection caused by Zaire ebolavirus in adult and pediatric patients, including neonates born to a mother who is RT-PCR positive for Zaire ebolavirus infection	N	Infectious disease	N		No evidence for EMA approval on EMA website	-	UK	NICE
	Anthrax Vaccine Adsorbed, Adjuvanted	CYFENDUS	Emergent Product Development Gaithersburg, Inc.	Designated/Approved	Post-exposure prophylaxis of anthrax disease resulting from suspected or confirmed Bacillus anthracis exposure	08/19/2021	Yes	post-exposure prophylaxis of disease following suspected or confirmed exposure to Bacillus anthracis in persons 18 through 65 years of age when administered in conjunction with recommended antibacterial drugs	07/20/2023			N	Infectious disease	N		No evidence for EMA approval on EMA website	-	UK	NICE
	Antihemophilic Factor (Recombinant), Fc-Vwf-Xten Fusion Protein-Ehtl	ALTUVIIIO	Bioverativ Therapeutics, Inc.	Designated/Approved	Treatment of hemophilia A	2017-03-08	Yes	in adults and children with hemophilia A (congenital factor VIII deficiency) for routine prophylaxis to reduce the frequency of bleeding episodes; on-demand treatment and control of bleeding episodes; and perioperative management of bleeding	02/22/2023	02/22/2030	in adults and children with hemophilia A (congenital factor VIII deficiency) for routine prophylaxis to reduce the frequency of bleeding episodes; on-demand treatment and control of bleeding episodes; and perioperative management of bleeding	N	Hematology	N		Application in progress, PIP amdended in Nov 2023; clinical trials only	[LINK]	UK	NICE
	Apremilast	OTEZLA	Amgen Inc.	Designated/Approved	Treatment of Behcet's disease	01/17/2013	Yes	OTEZLA is indicated for the adult patients with oral ulcers associated with Behçet's Disease.	07/19/2019	07/19/2026	For the treatment of adult patients with oral ulcers associated with Behçet¿s disease	N	Multiple	Y	Otezla is indicated for the treatment of adult patients with oral ulcers associated with Behçet’s disease (BD) who are candidates for systemic therapy.	No evidence for label extension on EMA website; however CPRD and registry data (PsOBest) used as evidence to support long-term safety and effectiveness in 2022	[LINK]	UK	CADTH	No HTA report	N/A	N/A	[Link]	N/A		N/A		N/A	N/A	N/A	N/A
	Artesunate	ARTESUNATE	Amivas Inc.	Designated/Approved	Immediate treatment of malaria	03/28/2006	Yes	Artesunate for Injection is indicated for the initial treatment of severe malaria in adult and pediatric patients. Treatment of severe malaria with Artesunate for Injection should always be followed by a complete treatment course of an appropriate oral antimalarial regimen.	05/26/2020	05/26/2027	For the initial treatment of severe malaria in adult and pediatric patients to always be followed by a complete treatment course of an appropriate oral antimalarial regimen.	N	Infectious disease	Y	Artesunate Amivas is indicated for the initial treatment of severe malaria in adults and children	Clinical trials for approval; registry studies planned to assess safety	[LINK]	UK	CADTH	No HTA report	N/A	N/A	[Link]	N/A		N/A		N/A	N/A	N/A	N/A
	Asciminib	SCEMBLIX	Novartis Pharmaceutical Corporation	Designated/Approved	Treatment of chronic myelogenous leukemia	02/27/2017	Yes	adult patients with Philadelphia chromosome-positive chronic myeloid leukemia (Ph+ CML) in chronic phase (CP) with the T315I mutation	10/29/2021	10/29/2028	Treatment of adult patients with Philadelphia chromosome-positive chronic myeloid leukemia (Ph+ CML) in chronic phase (CP) with the T315I mutation	Y	Oncology	N		Clinical trials	[LINK]	UK	NICE
	Asciminib	SCEMBLIX	Novartis Pharmaceutical Corporation	Designated/Approved	Treatment of chronic myelogenous leukemia	02/27/2017	Yes	adult patients with Philadelphia chromosome-positive chronic myeloid leukemia (Ph+ CML) in chronic phase (CP), previously treated with two or more tyrosine kinase inhibitors (TKIs)	10/29/2021	10/29/2028	Treatment of adult patients with Philadelphia chromosome-positive chronic myeloid leukemia (Ph+ CML) in chronic phase (CP), previously treated with two or more tyrosine kinase inhibitors (TKIs)	Y	Oncology	N		Clinical trials	[LINK]	UK	NICE
	Asparaginase Erwinia Chrysanthemi (Recombinant)-Rywn	RYLAZE	Jazz Pharmaceuticals Ireland Limited	Designated/Approved	Treatment of Acute lymphoblastic leukemia	06/22/2021	Yes	As a component of a multi-agent chemotherapeutic regimen for the treatment of acute lymphoblastic leukemia (ALL) and lymphoblastic lymphoma (LBL) in adult and pediatric patients 1 month or older who have developed hypersensitivity to E. coli-derived asparaginase.	06/30/2021			Y	Oncology	N		Clinical trials	[LINK]	UK	NICE
	Atezolizumab	TECENTRIQ	Genentech, Inc.	Designated/Approved	treatment of soft tissue sarcoma	2020-08-10	Yes	as a single agent for the adult and pediatric patients 2 years of age and older with unresectable or metastatic alveolar soft part sarcoma (ASPS)	2022-09-12	2029-09-12	treatment of adult and pediatric patients 2 years of age and older with unresectable or metastatic alveolar soft part sarcoma (ASPS)	Y	Oncology	N		No evidence for EMA label extension on EMA website	-	UK	NICE
	Atezolizumab	TECENTRIQ	Genentech, Inc.	Designated/Approved	Treatment of small cell lung cancer (SCLC)	10/13/2016	Yes	TECENTRIQ, in combination with carboplatin and etoposide, is indicated for the first-line treatment of adult patients with extensive-stage small cell lung cancer (ES-SCLC)	03/18/2019	03/18/2026	TECENTRIQ, in combination with carboplatin and etoposide, is indicated for the first-line treatment of adult patients with extensive-stage small cell lung cancer (ES-SCLC)	Y	Oncology	N		Clinical trials	[LINK]	UK	NICE
	Atezolizumab	TECENTRIQ	Genentech, Inc.	Designated/Approved	Treatment of Stage llb, llc, lll and IV melanoma	02/13/2017	Yes	indicated in combination with cobimetinib and vemurafenib for the treatment of patients with BRAF V600 mutation-positive unresectable or metastatic melanoma	07/30/2020	07/30/2027	indicated in combination with cobimetinib and vemurafenib for the treatment of patients with BRAF V600 mutation-positive unresectable or metastatic melanoma	Y	Oncology	N		No evidence for EMA label extension on EMA website	[LINK]	UK	NICE
	Atezolizumab + Bevacizumab	TECENTRIQ AND AVASTIN	Genentech, Inc.	Designated/Approved	Treatment of hepatocellular carcinoma (HCC)	2018-08-01	Yes	AVASTIN, in combination with atezolizumab, for the patients with unresectable or metastatic hepatocellular carcinoma who have not received prior systemic therapy.	05/29/2020	05/29/2027	AVASTIN for the treatment of patients with unresectable or metastatic hepatocellular carcinoma who have not received prior systemic therapy.	Y	Oncology	N		Clinical trials	[LINK]	UK	NICE
	Atezolizumab + Bevacizumab	TECENTRIQ AND AVASTIN	Genentech, Inc.	Designated/Approved	Treatment of hepatocellular carcinoma (HCC)	2018-08-01	Yes	TECENTRIQ, in combination with bevacizumab, for the patients with unresectable or metastatic hepatocellular carcinoma who have not received prior systemic therapy.	05/29/2020	05/29/2027	TECENTRIQ for the treatment of patients with unresectable or metastatic hepatocellular carcinoma who have not received prior systemic therapy.	Y	Oncology	N		Clinical trials	[LINK]	UK	NICE
	Atoltivimab, Maftivimab, And Odesivimab-Ebgn	INMAZEB	Regeneron Pharmaceuticals, Inc.	Designated/Approved	Treatment of ebola virus infection	07/14/2016	Yes	infection caused by Zaire ebolavirus in adult and pediatric patients, including neonates born to a mother who is RT-PCR positive for Zaire ebolavirus infection	10/14/2020	10/14/2027	treatment of infection caused by Zaire ebolavirus in adult and pediatric patients, including neonates born to a mother who is RT-PCR positive for Zaire ebolavirus infection	N	Infectious disease	N		Clinical trials	[LINK]	UK	NICE
	Avacopan	TAVNEOS	ChemoCentryx, Inc.	Designated/Approved	Treatment of anti-neutrophil cytoplasmic autoantibodies associated vasculitides (granulomatosis with polyangiitis or Wegener's granulomatosis, microscopic polyangiitis, and Churg-Strauss syndrome).	2014-02-06	Yes	Indicated as an adjunctive adult patients with severe active anti-neutrophil cytoplasmic autoantibody (ANCA)-associated vasculitis (granulomatosis with polyangiitis[GPA] and microscopic polyangiitis[MPA]) in combination with standard therapy including glucocorticoids	2021-07-10	2028-07-10	As an adjunctive treatment of adult patients with severe active anti-neutrophil cytoplasmic autoantibody (ANCA)-associated vasculitis (granulomatosis with polyangiitis[GPA] and microscopic polyangiitis[MPA])	N	Immunology	Y	Tavneos, in combination with a rituximab or cyclophosphamide regimen, is indicated for the treatment of adult patients with severe, active granulomatosis with polyangiitis (GPA) or microscopic polyangiitis (MPA)	Clinical trials; registry analysis plans to assess safety	[Link]	UK	CADTH	For the adjunctive treatment of adult patients with severe active anti-neutrophil cytoplasmic autoantibody (ANCA)-associated vasculitis (granulomatosis with polyangiitis [GPA] and microscopic polyangiitis [MPA]) in combination with standard background therapy including glucocorticoids	Not recommended	N/A	[Link]	Y	PRO survey study	Survey	QoL	Patient inputs	N	Vasculitis Foundation Canada invited its mailing list subscribers to complete an online survey and received input from 46 patients (35 with GPA and 11 with MPA) from Canada and the US who have experience using prednisone or avacopan	The clinical expert suggested that alongside the implementation of avacopan in Canada, it would be useful to set up a registry to track drug use and patterns of use, and to monitor safety and efficacy.
	Avalglucosidase Alfa-Ngpt	NEXVIAZYME	Genzyme Corporation, a Sanofi Company	Designated/Approved	Treatment of Pompe Disease	11/19/2013	Yes	Indicated for patients 1 year of age and older with late-onset Pompe disease (lysosomal acid alpha-glucosidase[GAA] deficiency)	2021-06-08			N	Metabolic	Y	Nexviadyme (avalglucosidase alfa) is indicated for long-term enzyme replacement therapy for the treatment of patients with Pompe disease (acid α-glucosidase deficiency)	Ongoing registry studies to assess clinical safety	[Link]	UK	CADTH	Avalglucosidase alfa is an enzyme replacement therapy (ERT) indicated for the long-term treatment of patients with Pompe disease (acid α-glucosidase deficiency)	Recommended with restrictions	Price reduction/PAS	[Link]	Y	PRO survey study	Survey	QoL	Patient inputs	N	Muscular Dystrophy Canada, in partnership with the Canadian Association for Pompe, conducted a survey and semi-structured phone or Zoom teleconference interviews with adult patients or the parents and caregivers of children living with Pompe disease	N/A
	Avapritinib	AYVAKIT	Blueprint Medicines Corporation	Designated/Approved	Treatment of mastocytosis	01/21/2016	Yes	adult patients with advanced systemic mastocytosis (AdvSM). AdvSM includes patients with aggressive systemic mastocytosis (ASM), systemic mastocytosis with an associated hematological neoplasm (SM-AHN), and mast cell leukemia (MCL).	06/16/2021	06/16/2028	Treatment of adult patients with advanced systemic mastocytosis (AdvSM). AdvSM includes patients with aggressive systemic mastocytosis (ASM), systemic mastocytosis with an associated hematological neoplasm (SM-AHN), and mast cell leukemia (MCL).	Y	Oncology	M		Clinical trials for approval; real-world studies planned to assess safety and effectiveness as part of approval conditions for GIST, no mention for mastocytosis	[LINK]	UK	NICE
	Avapritinib	AYVAKIT	Blueprint Medicines Corporation	Designated/Approved	Treatment of mastocytosis	01/21/2016	Yes	adult patients with indolent systemic mastocytosis (ISM)	05/22/2023	05/22/2030	treatment of adult patients with indolent systemic mastocytosis (ISM)	Y	Oncology	M		Clinical trials for approval; real-world studies planned to assess safety and effectiveness as part of approval conditions for GIST, no mention for mastocytosis	[LINK]	UK	NICE
	Avapritinib	AYVAKIT	Blueprint Medicines Corporation	Designated/Approved	Treatment of gastrointestinal stromal tumors	2016-06-01	Yes	adults with unresectable or metastatic GIST harboring a platelet-derived growth factor receptor alpha (PDGFRA) exon 18 mutation, including PDGFRA D842V mutations	2020-09-01	2027-09-01	Treatment of adults with unresectable or metastatic GIST harboring a platelet-derived growth factor receptor alpha (PDGFRA) exon 18 mutation, including PDGFRA D842V mutations	Y	Oncology	Y	AYVAKYT is indicated as monotherapy for the treatment of adult patients with unresectable or metastatic gastrointestinal stromal tumours (GIST) harbouring the platelet-derived growth factor receptor alpha (PDGFRA) D842V mutation	Clinical trials for approval; real-world studies planned to assess safety and effectiveness as part of approval conditions for GIST, no mention for mastocytosis	[Link]	UK	NICE	No HTA report	N/A	N/A	N/A	N/A		N/A		N/A	N/A	N/A	Submission withdrawn by manufacturer
	Avatrombopag Maleate		Sobi, Inc.	Designated/Approved	Treatment of idiopathic thrombocytopenic purpura	2011-01-09	Yes	DOPTELET is indicated for the thrombocytopenia in adult patients with chronic immune thrombocytopenia who have had an insufficient response to a previous treatment	06/26/2019	06/26/2026	For the treatment of thrombocytopenia in adult patients with chronic immune thrombocytopenia who have had an insufficient response to a previous treatment	N	Hematology	N		Clincal trials used as evidence	[LINK]	UK	NICE
	Axicabtagene Ciloleucel	YESCARTA	Kite Pharma, Inc.	Designated/Approved	Treatment of diffuse large B-cell lymphoma	03/27/2014	Yes	adult patients with large B-cell lymphoma that is refractory to first-line chemoimmunotherapy or that relapses within 12 months of first-line chemoimmunotherapy. Limitations of Use: Yescarta is not indicated for the patients with primary central nervous system lymphoma.	2022-01-04	2029-01-04	treatment of adult patients with diffuse large B-cell lymphoma (DLBCL) that is refractory to first-line chemoimmunotherapy or that relapses within 12 months of first-line chemoimmunotherapy, treatment of adult patients with DLBCL arising from follicular lymphoma that is refractory to first-line chemoimmunotherapy or that relapses within 12 months of first-line chemoimmunotherapy, and treatment of…	Y	Oncology	N		Clincal trials used as evidence	[LINK]	UK	NICE
	Axicabtagene Ciloleucel	YESCARTA	Kite Pharma, Inc.	Designated/Approved	Treatment of follicular lymphoma.	04/25/2016	Yes	adult patients with large B-cell lymphoma that is refractory to first-line chemoimmunotherapy or that relapses within 12 months of first-line chemoimmunotherapy. Limitations of Use: Yescarta is not indicated for the patients with primary central nervous system lymphoma.	2022-01-04	2029-01-04	treatment of adult patients with diffuse large B-cell lymphoma (DLBCL) that is refractory to first-line chemoimmunotherapy or that relapses within 12 months of first-line chemoimmunotherapy, treatment of adult patients with DLBCL arising from follicular lymphoma that is refractory to first-line chemoimmunotherapy or that relapses within 12 months of first-line chemoimmunotherapy, and treatment of…	Y	Oncology	N		Clincal trials used as evidence	[LINK]	UK	NICE
	Axicabtagene Ciloleucel	YESCARTA	Kite Pharma, Inc.	Designated/Approved	Treatment of follicular lymphoma.	04/25/2016	Yes	adult patients with relapsed or refractory follicular lymphoma after two or more lines of systemic therapy	2021-05-03	2028-05-03	Treatment of adult patients with relapsed or refractory follicular lymphoma after two or more lines of systemic therapy, excluding patients with diffuse large B-cell lymphoma arising from follicular lymphoma.	Y	Oncology	N		Clincal trials used as evidence	[LINK]	UK	NICE
	Axicabtagene Ciloleucel	YESCARTA	Kite Pharma, inc.	Designated/Approved	Treatment of primary mediastinal B-cell lymphoma.	04/20/2016	Yes	adult patients with large B-cell lymphoma that is refractory to first-line chemoimmunotherapy or that relapses within 12 months of first-line chemoimmunotherapy. Limitations of Use: Yescarta is not indicated for the patients with primary central nervous system lymphoma.	2022-01-04	2029-01-04	treatment of adult patients with diffuse large B-cell lymphoma (DLBCL) that is refractory to first-line chemoimmunotherapy or that relapses within 12 months of first-line chemoimmunotherapy, treatment of adult patients with DLBCL arising from follicular lymphoma that is refractory to first-line chemoimmunotherapy or that relapses within 12 months of first-line chemoimmunotherapy, and treatment of…	Y	Oncology	N		Clincal trials used as evidence	[LINK]	UK	NICE
	Azacitidine	VIDAZA	Celgene Corporation (a Bristol-Myers Squibb Company)	Designated/Approved	Treatment of Juvenile myelomonocytic leukemia	07/28/2021	Yes	pediatric patients aged one month and older with newly diagnosed juvenile myelomonocytic leukemia (JMML)	05/20/2022	05/20/2029	Treatment of pediatric patients aged one month and older with newly diagnosed juvenile myelomonocytic leukemia (JMML)	Y	Oncology	N		Not yet indicated for JMML	[LINK]	UK	NICE
	Azacitidine	ONUREG	Bristol-Myers Squibb	Designated/Approved	Treatment of acute myeloid leukemia	06/18/2008	Yes	ONUREG is indicated for continued adult patients with acute myeloid leukemia who achieved first complete remission (CR) or complete remission with incomplete blood count recovery (CRi) following intensive induction chemotherapy and are not able to complete intensive curative therapy	2020-01-09	2027-01-09	ONUREG is indicated for continued treatment of adult patients with acute myeloid leukemia who achieved first complete remission (CR) or complete remission with incomplete blood count recovery (CRi) following intensive induction chemotherapy and are not able to complete intensive curative therapy	Y	Oncology	N		Clincal trials used as evidence	[LINK]	UK	NICE
	Baclofen	OZOBAX	Metacel Pharmaceuticals, LLC	Designated/Approved	Treatment of intractable spasticity due to multiple sclerosis or spinal cord injury.	12/16/1991	Yes	spasticity resulting from multiple sclerosis, particularly for the relief of flexor spasms and concomitant pain, clonus, and muscular rigidity. OZOBAX may also be of some value in patients with spinal cord injuries and other spinal cord diseases.	09/18/2019			N	Neurology	N		Old drug; No evidence for recent approval with EMA	-	UK	NICE
	Bedaquiline	SIRTURO	Janssen Research & Development, LLC	Designated/Approved	Treatment of active tuberculosis	2005-10-01	Yes	SIRTURO is a diarylquinoline antimycobacterial drug indicated as part of combination therapy in the adult and pediatric patients (12 to less than 18 years of age and weighing at least 30 kg) with pulmonary multi-drug resistant tuberculosis (MDR-TB). Reserve SIRTURO for use when an effective treatment regimen cannot otherwise be provided.	2019-09-08	2026-09-08	As part of combination therapy in the treatment of pediatric patients (12 to less than 18 years of age and weighing at least 30 kg) with pulmonary multi-drug resistant tuberculosis (MDR-TB)	N	Infectious disease	Y	Indicated as part of an appropriate combination regimen for pulmonary multidrug resistant tuberculosis (MDR TB) in adult and paediatric patients (5 years to less than 18 years of age and weighing at least 15 kg) when an effective treatment regimen cannot otherwise be composed for reasons of resistance or tolerability	Clinical trials used as evidence for approval, however registry data will be used to investigate clinical effectiveness and safety	[LINK]	UK	CADTH	No HTA report	N/A	N/A	[Link]	N/A		N/A		N/A	N/A	N/A	N/A
	Berotralstat	ORLADEYO™	BioCryst Pharmaceuticals, Inc.	Designated/Approved	Treatment of C1-inhibitor-dependent angioedema (including prevention and treatment of attacks)	2017-01-11	Yes	Prophylaxis to prevent attacks of hereditary angioedema (HAE) in adults and pediatric patients 12 years of age and older	2020-03-12	2027-03-12	prophylaxis to prevent attacks of hereditary angioedema (HAE) in adults and pediatric patients 12 years of age and older	N	Hematology	Y	Orladeyo is indicated for routine prevention of recurrent attacks of hereditary angioedema (HAE) in adult and adolescent patients aged 12 years and older.	2-arm open label uncontolled non-randomized study to assess long term clinical effectiveness	[Link]	UK	CADTH	For routine prevention of recurrent attacks of hereditary angioedema (HAE) in adults and pediatric patients aged 12 years and older.	Recommended with restrictions	Price reduction/PAS	[Link]	Y	PRO survey study	Survey	QoL	Patient inputs	N	CDEC noted that an evidence gap remains on the comparative efficacy and safety of berotralstat versus other LTP options available in Canada, and that it would be feasible to conduct an active controlled trial to address this gap and collect real-world evidence on the use of the drug in the Canadian population	One patient group, HAE Canada (HAEC), submitted patient input for this review. HAEC is dedicated to creating awareness about HAE and other related angioedema, to help speed the diagnosis of patients, improve access to treatments, and enable patients to become champions for their own quality of life. The input was based on data collected from surveys
	Belantamab Mafodotin-Blmf	BLENREP	GlaxoSmithKline Intellectual Property Development Ltd.	Designated/Approved	Treatment of multiple myeloma	06/22/2017	Yes	for the adults with relapsed or refractory multiple myeloma who have received at least 4 prior therapies, including an anti-CD38 monoclonal antibody, a proteasome inhibitor, and an immunomodulatory agent (indication withdrawn)	2020-05-08	2023-06-02	for the treatment of adults with relapsed or refractory multiple myeloma who have received at least 4 prior therapies, including an anti-CD38 monoclonal antibody, a proteasome inhibitor, and an immunomodulatory agent (indication withdrawn)	Y	Oncology	N		Product withdrawn due to lack of efficacy (Dec 2023)	[LINK]	UK	NICE
	Belumosudil	REZUROCK	Kadmon Pharmaceuticals, LLC	Designated/Approved	Treatment of graft versus host disease (GVHD)	2017-05-10	Yes	adult and pediatric patients 12 years and older with chronic graft-versus-host disease (chronic GVHD) after failure of at least two prior lines of systemic therapy	07/16/2021	07/16/2028	Treatment of adult and pediatric patients 12 years and older with chronic graft-versus-host disease (chronic GVHD) after failure of at least two prior lines of systemic therapy	N	Oncology	N		ODD approval for belumosudil granted by EMA; no submission for treatment to date	[LINK]	UK	NICE
	Belzutifan	WELIREG	Merck Sharp & Dohme, LLC	Designated/Approved	Treatment of von Hippel-Lindau disease	06/24/2020	Yes	adult patients with von Hippel-Lindau (VHL) disease who require therapy for associated renal cell carcinoma (RCC), central nervous system (CNS) hemangioblastomas, or pancreatic neuroendocrine tumors (pNET), not requiring immediate surgery	08/13/2021	08/13/2028	Treatment of adult patients with von Hippel-Lindau (VHL) disease who require therapy for associated renal cell carcinoma (RCC), central nervous system (CNS) hemangioblastomas, or pancreatic neuroendocrine tumors (pNET), not requiring immediate surgery	Y	Oncology	M		ODD approval for belzutifan granted by EMA; no submission for treatment to date; approved in the UK	[LINK]	UK	NICE
	Beremagene Geperpavec-Svdt	VYJUVEK	Krystal Biotech, Inc.	Designated/Approved	Treatment of dystrophic epidermolysis bullosa	2017-02-11	Yes	wounds in patients 6 months of age and older with dystrophic epidermolysis bullosa (DEB) with mutation(s) in the collagen type VII alpha 1 chain (COL7A1) gene	05/19/2023	05/19/2030	treatment of wounds in patients 6 months of age and older with dystrophic epidermolysis bullosa (DEB) with mutation(s) in the collagen type VII alpha 1 chain (COL7A1) gene	N	Dermatology	N		EMA authorization announced by Krystal, no evidence on EMA site yet. Clinical tirls used	[LINK]	UK	NICE
	Birch Triterpenes	FILSUVEZ	Amryt Research, Ltd.	Designated/Approved	Treatment of epidermolysis bullosa	2014-07-08	Yes	Indicated for wounds associated with dystrophic and junctional epidermolysis bullosa (EB) in adult and pediatric patients 6 months of age and older	12/18/2023			N	Dermatology	Y	Treatment of partial thickness wounds associated with dystrophic and junctional epidermolysis bullosa (EB) in patients 6 months and older.	Supporting evidence from literature review and non-EB clinical trials	[LINK]	UK	CADTH	No HTA report	N/A	N/A	[Link]	N/A		N/A		N/A	N/A	N/A	N/A
	Betibeglogene Autotemcel	ZYNTEGLO	bluebird bio, Inc.	Designated/Approved	Treatment of B-thalassemia major and intermedia	03/18/2013	Yes	adult and pediatric patients with beta-thalassemia who require regular red blood cell (RBC) transfusions	08/17/2022	08/17/2029	Treatment of adult and pediatric patients with beta-thalassemia who require regular red blood cell (RBC) transfusions	N	Hematology	N		Treatment withdrawn by request of sponsor	[LINK]	UK	NICE
	Bictegravir, Emtricitabine, And Tenofovir Alafenamide	BIKTARVY	Gilead Sciences, Inc.	Designated/Approved	Treatment of Human Immunodeficiency Virus type 1 infection in pediatric patients	05/17/2017	Yes	As a complete regimen for the human immunodeficiency virus type 1 (HIV-1) infection in adults and pediatric patients weighing at least 14 kg who have no antiretroviral treatment history or to replace the current antiretroviral regimen in those who are virologically-suppressed (HIV-1 RNA less than 50 copies per mL) on a stable antiretroviral regimen with no history of treatment failure and no know…	2021-07-10	2028-07-10	As a complete regimen for the treatment of human immunodeficiency virus type 1 (HIV-1) infection in pediatric patients weighing 14 kg to less than 25 kg who have no antiretroviral treatment history or to replace the current antiretroviral regimen in those who are virologically-suppressed (HIV-1 RNA less than 50 copies per mL) on a stable antiretroviral regimen with no history of treatment failure…	N	Infectious disease	N		Antiretroviral Pregnancy Registry (APR)	[LINK]	UK	NICE
	Bictegravir, Emtricitabine, And Tenofovir Alafenamide	BIKTARVY	Gilead Sciences, Inc.	Designated/Approved	Treatment of Human Immunodeficiency Virus type 1 infection in pediatric patients	05/17/2017	Yes	BIKTARVY is indicated as a complete regimen for the human immunodeficiency virus type 1 (HIV-1) infection in adults and pediatric patients weighing at least 25 kg who have no antiretroviral treatment history or to replace the current antiretroviral regimen in those who are virologically-suppressed (HIV-1 RNA less than 50 copies per mL) on a stable antiretroviral with no history of treatment failu…	06/18/2019	06/18/2026	As a complete regimen for the treatment of human immunodeficiency virus type 1 (HIV-1) infection in pediatric patients weighing at least 25 kg who have no antiretroviral treatment history or to replace the current antiretroviral regimen in those who are virologically-suppressed (HIV-1 RNA less than 50 copies per mL) on a stable antiretroviral with no history of treatment failure and no known subs…	N	Infectious disease	N		Antiretroviral Pregnancy Registry (APR)	[LINK]	UK	NICE
	Burosumab-Twza	CRYSVITA	Kyowa Kirin, Inc.	Designated/Approved	Treatment of X-linked hypophosphatemia (formerly known as vitamin D-resistant rickets)	12/14/2009	Yes	CRYSVITA is indicated for the treatment of X-linked hypophosphatemia (XLH) in adult and pediatric patients 6 months of age and older.	09/27/2019	09/27/2026	For the treatment of X-linked hypophosphatemia (XLH) in pediatric patients 6 months of age to less than 1 year of age	N	Endocrinology	Y	Treatment of X-linked hypophosphataemia (XLH) in children over 1 year of age and adults	Retrospecitve longitudinal study of XLH patients used to assess long term outcomes of patients on conventional therapy	[Link]	UK	CADTH	For the treatment of X-linked hypophosphatemia (XLH) in adult and pediatric patients 1 year of age and older.	Recommended with restrictions	Subpopulation Price reduction/PAS	[Link]	Y	Retrospective observational study _x000D_ Registry study_x000D_ PRO survey study	Observational study, registry and survey	ECONOMIC_x000D_ QoL	Patient inputs, economic considerations	N	The committee discussed that a national patient registry to track the progress of Canadian patients with XLH would be beneficial in collecting additional real-world evidence in this patient population. One patient group, the Canadian Organization for Rare Disorders (CORD) with support of the XLH Network, provided input for this submission. Patient perspectives were obtained from an online survey	CADTH identified the some key limitations with the sponsor’s submitted economic analysis, including Increased risk of death that was assumed for patients experiencing fracture after age 50 based on data from an observational study from the UK and The comparative clinical data informing the model are not robust. In the pediatric model, this involved pooling single-arm and clinical registry studies…
	Bosutinib	BOSULIF	PF PRISM C.V.	Designated/Approved	Treatment of chronic myelogenous leukemia	02/24/2009	Yes	pediatric patients 1 year of age and older with chronic phase (CP) Philadelphia chromosome positive chronic myelogenous leukemia (Ph+ CML), newly-diagnosed or resistant or intolerant to prior therapy	09/26/2023	09/26/2030	treatment of pediatric patients 1 year of age and older with chronic phase (CP) Philadelphia chromosome-positive chronic myelogenous leukemia (Ph+ CML), newly-diagnosed or resistant or intolerant to prior therapy	Y	Oncology	N		No submission for lable expansion for pediatric population to date	[LINK]	UK	NICE
	Botulinum Toxin Type A	BOTOX	Allergan, Inc.	Designated/Approved	Treatment of dynamic muscle contracture in pediatric cerebral palsy patients	1991-06-12	Yes	BOTOX is indicated for the upper limb spasticity in pediatric patients 2 to 17 years of age.	06/20/2019	06/20/2026	For the treatment of upper limb spasticity in pediatric cerebral palsy patients 2 to 17 years of age	N	Neurology	N		Old drug; No evidence for recent approval with EMA	-	UK	NICE
	Brentuximab Vedotin	ADCETRIS	Seagen Inc.	Designated/Approved	Treatment of Hodgkin's lymphoma	01/30/2007	Yes	pediatric patients 2 years and older with previously untreated high risk classical Hodgkin lymphoma (cHL) in combination with doxorubicin, vincristine, etoposide, prednisone, and cyclophosphamide	2022-10-11	2029-10-11	treatment of pediatric patients 2 years and older with previously untreated high risk classical Hodgkin lymphoma (cHL)	Y	Oncology	N		Clincal trials used as evidence	[LINK]	UK	NICE
	Brexucabtagene Autoleucel	TECARTUS	Kite Pharma, Inc.	Designated/Approved	Treatment of acute lymphoblastic leukemia (ALL)	04/20/2016	Yes	adult patients with relapsed or refractory B-cell precursor acute lymphomblastic leukemia (ALL)	2021-01-10	2028-01-10	Treatment of adult patients with relapsed or refractory B-cell precursor acute lymphomblastic leukemia (ALL)	Y	Oncology	Y	Tecartus is indicated for the treatment of adult patients with relapsed or refractory mantle cell lymphoma (MCL) after two or more lines of systemic therapy including a Bruton’s tyrosine kinase (BTK) inhibitor	Historical control arms; planned non-interventional safety and efficacy study using registry data	[LINK]	UK	NICE	For the treatment of adults with relapsed or refractory mantle cell lymphoma who previously had a Bruton's TKI.	Recommended	N/A	[Link]	N		N/A		N/A	N/A	The ERG agreed with the company, based on evidence from the Cancer Drug Fund, that the median age of people with relapsed or refractory DLBCL treated with CAR T-cell therapies is 57. But it noted that it was not clear if there would be the same difference in age between real-world and trial data for people with relapsed or refractory mantle cell lymphoma Using data from McCulloch et al. (2020) to…
	Brigatinib	ALUNBRIG	Takeda Development Center Americas, Inc.	Designated/Approved	Treatment of anaplastic lymphoma kinase-positive (ALK+), c-ros 1 oncogene positive (ROS1+), or epidermal growth factor receptor positive (EGFR+) non-small cell lung cancer (NSCLC).	04/28/2016	Yes	ALUNBRIG (brigatinib) is indicated for the treatment of adult patients with anaplastic lymphoma kinase (ALK)-positive metastatic non-small cell lung cancer (NSCLC) as detected by an FDA-approved test.	05/22/2020	05/22/2027	For the treatment of adult patients with anaplastic lymphoma kinase (ALK)-positive metastatic non-small cell lung cancer (NSCLC) as detected by an FDA-approved test, not including patients who have progressed on or are intolerant to crizotinib.	Y	Oncology	M		Plans to submit results of ongoing effectiveness and safety study	[LINK]	UK	NICE
	Brilliant Blue G Ophthalmic Solution 0.025%	DORC ILM-BLUE	Dutch Ophthalmic Research Center International BV	Designated/Approved	For use as an aid in ophthalmic surgery by selectively staining the internal limiting membrane	07/31/2012	Yes	TissueBlue (Brilliant Blue G Ophthalmic Solution) 0.025% is indicated to selectively stain the internal limiting membrane (ILM).	12/20/2019	12/20/2026	Indicated to selectively stain the internal limiting membrane (ILM)	N	Opthalmology	N		No evidence on the EMA site	-	UK	NICE
	Brincidofovir	TEMBEXA	Emergent BioDefense Operations Lansing LLC	Designated/Approved	Treatment of smallpox	2018-05-06	Yes	Treatment of human smallpox disease caused by variola virus in adult and pediatric patients, including neonates	2021-04-06	2028-04-06	Treatment of human smallpox disease caused by variola virus in adult and pediatric patients, including neonates	N	Infectious disease	N		ODD approval for belzutifan granted by EMA; no submission for treatment to date	-	UK	NICE
	Budesonide	TARPEYO	Calliditas Therapeutics AB	Designated/Approved	To slow the progression of immunoglobulin A nephropathy & delay kidney failure in patients affected by the disease.	05/17/2010	Yes	to reduce proteinuria in adults with primary immunoglobulin A nephropathy (IgAN) at risk of rapid disease progression, generally a urine protein-to-creatinine ratio (UPCR) > or = 1.5 g/g	12/15/2021	12/15/2028	to reduce proteinuria in adults with primary immunoglobulin A nephropathy (IgAN) at risk of rapid disease progression, generally a urine protein-to-creatinine ratio (UPCR) > or = 1.5 g/g	N	Nephrology	N		Clincal trials used as evidence	[LINK]	UK	NICE
	C1 Esterase Inhibitor Subcutaneous (Human)	HAEGARDA	CSL Behring LLC	Designated/Approved	Prevention and/or treatment of acute attacks of hereditary angioedema.	10/16/1992	Yes	HAEGARDA is a plasma-derived concentrate of C1 Esterase Inhibitor (Human) (C1-INH) indicated for routine prophylaxis to prevent Hereditary Angioedema (HAE) attacks in patients 6 years of age and older	09/24/2020			N	Hematology	Y	Treatment and pre-procedure prevention of angioedema attacks in adults, adolescents and children (2 years old and above) with hereditary angioedema (HAE)	Non-interventional post-authorization study; patient register	[LINK]	UK	CADTH	No HTA report	N/A	N/A	[Link]	N/A		N/A		N/A	N/A	N/A	N/A
	Burosumab-Twza	CRYSVITA	Kyowa Kirin, Inc.	Designated/Approved	Treatment of tumor-induced osteomalacia (TIO) syndrome	06/15/2017	Yes	Crysvita (burosumab-twza) is indicated for the treatment of FGF23-related hypophosphatemia in tumor-induced osteomalacia (TIO) associated with phosphaturic mesenchymal tumors that cannot be curatively resected or localized.	06/18/2020	06/18/2027	For the treatment of FGF23-related hypophosphatemia in tumor-induced osteomalacia (TIO) associated with phosphaturic mesenchymal tumors that cannot be curatively resected or localized in adult and pediatric patients 2 years of age and older	Y	Oncology	N		Clincal trials used as evidence	[LINK]	UK	NICE
	Canakinumab	ILARIS	Novartis Pharmaceuticals Corporation	Designated/Approved	Treatment of adult-onset Still's Disease	07/31/2017	Yes	ILARIS is indicated for the active Still's disease, including Adult-Onset Still's Disease (AOSD) and Systemic Juvenile Idiopathic Arthritis (SJIA) in patients aged 2 years and older.	06/16/2020	06/16/2027	For the treatment of active adult-onset Still¿s Disease (AOSD).	N	Rheumatology	Y	Indicated for the treatment of active Still’s disease including adult-onset Still’s disease (AOSD) and systemic juvenile idiopathic arthritis (SJIA) in patients aged 2 years and older who have responded inadequately to previous therapy with non-steroidal anti-inflammatory drugs (NSAIDs) and systemic corticosteroids. Ilaris can be given as monotherapy or in combination with methotrexate.	Registry studies for other diseases indicated for this treatment. Despite registry studies being conducted for other indication, it was expectes that these registries would provide information for safety concerns for Still's disease	[Link]	UK	CADTH	Indicated for the treatment of active systemic juvenile idiopathic arthritis (sJIA) in patients two years and older with the following clinical criteria and conditions	Recommended with restrictions	Subpopulation Price reduction/PAS	[Link]	Y	PRO survey study	Survey	QoL	Patient inputs	N	The Arthritis Society and the Canadian Arthritis Patient Alliance responded to the CDR call for patient input. Information was gathered from personal experiences, conversations with multiple parents, and from a 2013 survey on childhood arthritis.	N/A
	Cabozantinib	CABOMETYX	Exelixis, Inc.	Designated/Approved	Treatment of follicular, medullary and anaplastic thyroid carcinoma and metastatic or locally advanced papillary thyroid cancer.	11/29/2010	Yes	Treatment of adult and pediatric patients 12 years of age and older with locally advanced or metastatic differentiated thyroid cancer (DTC) that has progressed following prior VEGFR-targeted therapy and who are radioactive iodine-refractory or ineligible	09/17/2021	09/17/2028	Treatment of adult and pediatric patients 12 years of age and older with locally advanced or metastatic differentiated thyroid cancer (DTC) that has progressed following prior VEGFR-targeted therapy and who are radioactive iodine-refractory or ineligible	Y	Oncology	M		Non-intervnetional prospective study for RCC (not for thyroid cancer)	[LINK]	UK	NICE	No HTA report
	Cabozantinib	CABOMETYX	Exelixis, Inc.	Designated/Approved	Treatment of hepatocellular carcinoma.	2017-02-03	Yes	CABOMETYX is indicated for the treatment of patients with hepatocellular carcinoma (HCC) who have been previously treated with sorafenib.	01/14/2019	01/14/2026	CABOMETYX is indicated for the treatment of patients with hepatocellular carcinoma (HCC) who have been previously treated with sorafenib.	Y	Oncology	M		Non-intervnetional prospective study for RCC (not for HCC)	[LINK]	UK	NICE	No HTA report
	Calcium, Magnesium, Potassium, And Sodium Oxybates	XYWAV	Jazz Pharmaceuticals Ireland Limited	Designated/Approved	Treatment of idiopathic hypersomnia	07/31/2019	Yes	Treatment of idiopathic hypersomnia (IH) in adults	2021-12-08	2028-12-08	Treatment of idiopathic hypersomnia (IH) in adults	N	Neurology	N		Clincal trials used as evidence	[LINK]	UK	NICE	No HTA report
	Calcium, Magnesium, Potassium, And Sodium Oxybates	XYWAV	Jazz Pharmaceuticals Ireland Limited	Designated/Approved	Treatment of narcolepsy.	1994-07-11	Yes	XYWAV is indicated for the cataplexy or excessive daytime sleepiness (EDS) in patients 7 years of age and older with narcolepsy.	07/21/2020	07/21/2027	XYWAV is indicated for the treatment of cataplexy or excessive daytime sleepiness (EDS) in patients 7 years of age and older with narcolepsy.	N	Neurology	N		Clincal trials used as evidence	[LINK]	UK	NICE	No HTA report
	Cannabidiol	EPIDIOLEX	GW Research Ltd.	Designated/Approved	Treatment of Lennox-Gastaut syndrome	02/27/2014	Yes	Indicated for seizures associated with Lennox-Gastaut syndrome, Dravet syndrome, or tuberous sclerosis complex (TSC) in patients 1 year of age and older.	07/31/2020	07/31/2027	treatment of seizures associated with Lennox-Gastaut syndrome (LGS) in patients between 1 and 2 years of age	N	Neurology	Y	Epidyolex is indicated for use as adjunctive therapy of seizures associated with tuberous sclerosis complex (TSC) for patients 2 years of age and older https://www.ema.europa.eu/en/documents/product-information/epidyolex-epar-product-information_en.pdf	Pregnancy registry; post marketing observational studies	[Link]	UK	CADTH	Indicated as adjunctive therapy with other anti-seizure medications for the treatment of seizures associated with TSC in patients two years of age and older	Recommended with restrictions	Subpopulation Price reduction/PAS	[Link]	Y	PRO survey study	Survey	QoL	Patient inputs	N	Two patient groups provided input for this review: the Canadian Epilepsy Alliance (CEA), and Tuberous Sclerosis Canada Sclérose Tubéreuse (TSCST). The CEA collected input from its 24 member associations on knowledge and experience of patients, caregivers, clinicians, volunteers, and supporters. The input from TSCST was gathered from a survey of 11 patient and caregiver members conducted in Septem…	N/A
	Cannabidiol	EPIDIOLEX	GW Research Ltd.	Designated/Approved	Treatment of tuberous sclerosis complex.	04/19/2016	Yes	Indicated for seizures associated with Lennox-Gastaut syndrome (LGS), Dravet syndrome (DS), or tuberous sclerosis complex (TSC) in patients 1 year of age and older	07/31/2020	07/31/2027	treatment of seizures associated with tuberous sclerosis complex (TSC) in patients 1 year of age and older	N	Neurology	Y	Epidyolex is indicated for use as adjunctive therapy of seizures associated with Lennox-Gastaut syndrome (LGS) or Dravet syndrome (DS), in conjunction with clobazam, for patients 2 years of age and older https://www.ema.europa.eu/en/documents/product-information/epidyolex-epar-product-information_en.pdf	Pregnancy registry; post marketing observational studies	[Link]	UK	CADTH	Use as adjunctive therapy for the treatment of seizures associated with Dravet Syndrome (DS) in patients 2 years of age and older	Recommended with restrictions	Subpopulation Price reduction/PAS	[Link]	N		N/A		N/A	N	N/A	N/A
	Cannabidiol	EPIDIOLEX	GW Research Ltd.	Designated/Approved	Treatment of Dravet syndrome	11/14/2013	Yes	Indicated for seizures associated with Lennox-Gastaut syndrome (LGS), Dravet syndrome (DS), or tuberous sclerosis complex (TSC) in patients 1 year of age and older.	07/31/2020	07/31/2027	treatment of seizures associated with Dravet syndrome (DS) in patients between 1 and 2 years of age	N	Neurology	Y	Epidyolex is indicated for use as adjunctive therapy of seizures associated with Lennox-Gastaut syndrome (LGS) or Dravet syndrome (DS), in conjunction with clobazam, for patients 2 years of age and older https://www.ema.europa.eu/en/documents/product-information/epidyolex-epar-product-information_en.pdf	Pregnancy registry; post marketing observational studies	[Link]	UK	CADTH	Indicated as adjunctive therapy for the treatment of seizures associated with Lennox-Gastaut syndrome (LGS) in patients 2 years of age and older	Recommended with restrictions	Subpopulation Price reduction/PAS	[Link]	N		N/A		N/A	N	N/A	N/A
	Cipaglucosidase Alfa-Atga And Miglustat	POMBILITI AND OPFOLDA	Amicus Therapeutics, Inc.	Designated/Approved	Treatment of Pompe disease	09/13/2017	Yes	Indicated in combination with Opfolda, for the adult patients with late-onset Pompe disease (lysosomal acid alpha-glucosidase[GAA] deficiency) weighing greater than or equal to 40 kg and who are not improving on their current enzyme replacement therapy (ERT)	09/28/2023			N	Metabolic	Y	Pombiliti (cipaglucosidase alfa) is a long-term enzyme replacement therapy used in combination with the enzyme stabiliser miglustat for the treatment of adults with late-onset Pompe disease (acid α-glucosidase[GAA] deficiency)	Planned prospective observational registry study to assess long term clinical effectiveness and safety	[LINK]	UK	CADTH	No HTA report	N/A	N/A	[Link]	N/A		N/A		N/A	N/A	N/A	N/A
	Caplacizumab	CABLIVI	Ablynx, a wholly owned subsidiary of Sanofi Group	Designated/Approved	Treatment of thrombotic thrombocytopenic purpura	04/14/2009	Yes	CABLIVI is indicated for the adult patients with acquired thrombotic thrombocytopenic purpura (aTTP), in combination with plasma exchange and immunosuppressive therapy.	2019-06-02	2026-06-02	CABLIVI is indicated for the treatment of adult patients with acquired thrombotic thrombocytopenic purpura (aTTP), in combination with plasma exchange and immunosuppressive therapy.	N	Hematology	N		Clincal trials used as evidence	[LINK]	UK	NICE
	Capmatinib		Novartis Pharmaceuticals Corp.	Designated/Approved	Treatment of non-small cell lung cancer with MET genomic tumor aberrations	03/15/2019	Yes	Tabrecta (capmatinib) is indicated for the adult patients with metastatic non-small cell lung cancer (NSCLC) whose tumors have a mutation that leads to mesenchymal-epithelial transition (MET) exon 14 skipping as detected by an FDA-approved test.	2020-06-05	2027-06-05	For the treatment of adult patients with metastatic non-small cell lung cancer (NSCLC) whose tumors have a mutation that leads to mesenchymal-epithelial transition (MET) exon 14 skipping as detected by an FDA-approved test.	Y	Oncology	N		Clincal trials used as evidence	[LINK]	UK	NICE
	Carfilzomib	KYPROLIS	Onyx Therapeutics, Inc.	Designated/Approved	Treatment of multiple myeloma	01/18/2008	Yes	adult patients with relapsed or refractory multiple myeloma who have received one to three lines of therapy in combination with isatuximab and dexamethasone	06/30/2022			Y	Oncology	N		Clincal trials used as evidence	[LINK]	UK	NICE
	Carfilzomib	KYPROLIS	Onyx Therapeutics, Inc.	Designated/Approved	Treatment of multiple myeloma	01/18/2008	Yes	adult patients with relapsed or refractory multiple myeloma who have received one to three lines of therapy in combination with daratumumab and hyaluronidase-fihj and dexamethasone	11/30/2021			Y	Oncology	N		Clincal trials used as evidence	[LINK]	UK	NICE
	Carfilzomib	KYPROLIS	Onyx Therapeutics, Inc.	Designated/Approved	Treatment of multiple myeloma	01/18/2008	Yes	adult patients with relapsed or refractory multiple myeloma who have received one to three lines of therapy in combination with daratumumab and dexamethasone.	08/20/2020			Y	Oncology	N		Clincal trials used as evidence	[LINK]	UK	NICE
	Carglumic Acid	CARBAGLU	Recordati Rare Diseases	Designated/Approved	Treatment of organic acidemias	06/17/2014	Yes	in pediatric and adult patients as adjunctive therapy to standard of care for the acute hyperammonemia due to propionic acidemia (PA) or methylmalonic acidemia (MMA)	01/22/2021	01/22/2028	in pediatric and adult patients as adjunctive therapy to standard of care for the treatment of acute hyperammonemia due to propionic acidemia (PA) or methylmalonic acidemia (MMA)	N	Metabolic	N		Clincal trials used as evidence	[LINK]	UK	NICE
	Casimersen	AMONDYS 45	Sarepta Therapeutics, Inc.	Designated/Approved	Treatment of Duchenne muscular dystrophy	2019-04-06	Yes	Duchenne muscular dystrophy (DMD) in patients who have a confirmed mutation of the DMD gene that is amenable to exon 45 skipping	02/25/2021	02/25/2028	treatment of Duchenne muscular dystrophy (DMD) in patients who have a confirmed mutation of the DMD gene that is amenable to exon 45 skipping	N	Neurology	N		No evidence on the EMA site	-	UK	NICE
	Cedazuridine And Decitabine	INQOVI	Astex Pharmaceuticals, Inc.	Designated/Approved	Treatment of myelodysplastic syndromes (including chronic myelomonocytic leukemia)	08/21/2019	Yes	Indicated for the adult patients with myelodysplastic syndromes (MDS), including previously treated and untreated, de novo and secondary MDS with the following French-American-British subtypes (refractory anemia, refractory anemia with ringed sideroblasts, refractory anemia with excess blasts, and chronic myelomonocytic leukemia [CMML]) and intermediate-1, intermediate-2, and high-risk Internatio…	2020-07-07	2027-07-07	Indicated for the treatment of adult patients with myelodysplastic syndromes (MDS), including previously treated and untreated, de novo and secondary MDS with the following French-American-British subtypes (refractory anemia, refractory anemia with ringed sideroblasts, refractory anemia with excess blasts, and chronic myelomonocytic leukemia [CMML]) and intermediate-1, intermediate-2, and high-ri…	Y	Oncology	N		No evidence for assement for MDS on EMA website, currently indicated for AML only	[LINK]	UK	NICE
	Ciltacabtagene Autoleucel	CARVYKTI	Janssen Research and Development, LLC	Designated/Approved	Treatment of multiple myeloma (MM)	2019-01-02	Yes	adult patients with relapsed or refractory multiple myeloma, after four or more prior lines of therapy, including a proteasome inhibitor, an immunomodulatory agent, and an anti-CD38 monoclonal antibody	02/28/2022	02/28/2029	Treatment of adult patients with relapsed or refractory multiple myeloma, after four or more prior lines of therapy, including a proteasome inhibitor, an immunomodulatory agent, and an anti-CD38 monoclonal antibody	Y	Oncology	Y	CARVYKTI is indicated for the treatment of adult patients with relapsed and refractory multiple myeloma, who have received at least three prior therapies, including an immunomodulatory agent, a proteasome inhibitor and an anti-CD38 antibody and have demonstrated disease progression on the last therapy.	Historical control arms used as supportive evidence for clinical efficacy	[LINK]	UK	NICE	No HTA report	N/A	N/A	N/A	N/A		N/A		N/A	N/A	N/A	NICE is unable to make a recommendation on ciltacabtagene autoleucel (Carvykti) for treating relapsed or refractory multiple myeloma in adults. This is because Janssen withdrew its evidence submission for the appraisal. We will review this decision if the company decides to make a submission.
	Coagulation Factor Ix (Recombinant), Glycopegylated	REBINYN	Novo Nordisk, Inc.	Designated/Approved	Routine prophylactic administration for prevention of bleeding in patients with hemophilia B (Christmas disease)	03/18/2013	Yes	Routine prophylaxis to reduce the frequency of bleeding episodes in adults and children with hemophilia B (congenital Factor IX deficiency)	07/29/2022			N	Hematology	Y	Treatment and prophylaxis of bleeding in patients with haemophilia B (congenital factor IX deficiency)	Ongoing non-interventional studies to assess long term clinical effectiveness and safety	[LINK]	UK	CADTH	No HTA report	N/A	N/A	[Link]	N/A		N/A		N/A	N/A	N/A	N/A
	Cipaglucosidase Alfa-Atga And Miglustat	POMBILITI AND OPFOLDA	Amicus Therapeutics, Inc.	Designated/Approved	Treatment of Pompe disease	09/13/2017	Yes	in combination with Pombiliti, for the adult patients with late-onset Pompe disease (lysosomal acid alpha-glucosidase [GAA] deficiency) weighing greater than or equal to 40 kg and who are not improving on their current enzyme replacement therapy (ERT)	09/28/2023			N	Metabolic	N
	Coagulation Factor Ix (Recombinant)	BENEFIX	Wyeth Pharmaceuticals LLC, a subsidiary of Pfizer Inc.	Designated/Approved	Treatment of hemophilia B	1994-03-10	Yes	Routine prophylaxis to reduce the frequency of bleeding episodes in adults and children with hemophilia B (congenital factor IX deficiency or Christmas disease)	2021-05-10			N	Hematology	N		Clincal trials used as evidence	[LINK]	UK	NICE
	Cobicistat	TYBOST	Gilead Sciences, Inc.	Designated/Approved	Treatment of human immunodeficiency virus type 1 (HIV-1) infection in pediatric patients	06/15/2017	Yes	TYBOST is a CYP3A inhibitor indicated to increase systemic exposure of atazanavir or darunavir (once daily dosing regimen) in combination with other antiretroviral agents in the HIV-1 infection in pediatric patients weighing at least 35 kg coadminstered with atazanavir or weighing at least 40 kg coadministered with darunavir.	2019-03-10			N	Infectious disease	Y	Tybost is indicated as a pharmacokinetic enhancer of atazanavir 300 mg once daily or darunavir 800 mg once daily as part of antiretroviral combination therapy in human immunodeficiency virus-1 (HIV-1) infected adults and adolescents aged 12 years and older: • weighing at least 35 kg co-administered with atazanavir or • weighing at least 40 kg co-administered with darunavir.	Historical data used as comparitor in study analysis	[Link]	UK	CADTH	Darunavir/cobicistat/emtricitabine/tenofovir alafenamide (D/C/F/TAF) is indicated as a complete regimen for the treatment of HIV-1 infection in adults and adolescents (aged 12 years and older with body weight at least 40 kg) with no known mutations associated with resistance to the individual components of D/C/F/TAF	Recommended with restrictions	Price reduction/PAS	[Link]	N		N/A		N/A	N	N/A	N/A
	Coagulation Factor X (Human)	COAGADEX	Bio Products Laboratory Limited	Designated/Approved	Treatment of hereditary factor X deficiency	2007-08-11	Yes	in adults and children with hereditary Factor X deficiency for routine prophylaxis to reduce the frequency of bleeding episodes; on-demand treatment and control of bleeding episodes; and perioperative management of bleeding in patients with mild, moderate, and severe hereditary Factor X deficiency	04/14/2023	04/14/2030	perioperative management of bleeding in adults and children with severe hereditary Factor X deficiency	N	Hematology	N		Clincal trials used as evidence	[LINK]	UK	NICE
	Cyclosporine	VERKAZIA	Harrow Eye, LLC	Designated/Approved	Treatment of vernal keratoconjunctivitis	2007-04-05	Yes	Indicated for vernal keratoconjunctivitis (VKC) in children and adults	06/23/2021	06/23/2028	Treatment of vernal keratoconjunctivitis (VKC) in children and adults	N	Opthalmology	Y	Treatment of severe vernal keratoconjunctivitis (VKC) in children and adolescents from 4 to 18 years old.	Planned case control study using cancer registry data to examine risk of malignancy with treatment	[Link]	UK	CADTH	Indicated for the treatment of severe vernal keratoconjunctivitis (VKC) in children from four years of age through adolescence	Recommended with restrictions	Subpopulation Price reduction/PAS	[Link]	N		N/A		N/A	N	N/A	N/A
	Cobimetinib	COTELLIC	Genentech, Inc.	Designated/Approved	Treatment for histiocytic neoplasms	04/26/2021	Yes	as a single agent for the adult patients with histiocytic neoplasms	10/28/2022	10/28/2029	treatment of adult patients with histiocytic neoplasms	Y	Oncology	N		No evidence for assement for MDS on EMA website, currently indicated for melanoma; non-interventional study used as evidence to assess effectiveness and safety in melanoma patients	[LINK]	UK	NICE
	Copper Cu 64 Dotatate	DETECTNET	RadioMedix Inc.	Designated/Approved	Diagnostic for the management of neuroendocrine tumors.	05/18/2016	Yes	indicated for use with positron emission tomography (PET) for localization of somatostatin receptor positive neuroendocrine tumors (NETs) in adult patients	2020-03-09	2027-03-09	indicated for use with positron emission tomography (PET) for localization of somatostatin receptor positive neuroendocrine tumors (NETs) in adult patients	Y	Oncology	N		No evidence on the EMA site	-	UK	NICE
	Crizanlizumab	ADAKVEO	Novartis Pharmaceuticals Corporation	Designated/Approved	Treatment of sickle cell disease	07/22/2008	Yes	ADAKVEO is indicated to reduce the frequency of vasoocclusive crises (VOCs) in adults and pediatric patients aged 16 years and older with sickle cell disease.	11/15/2019	11/15/2026	Indicated to reduce the frequency of vasoocclusive crises (VOCs) in adults and pediatric patients aged 16 years and older with sickle cell disease.	Y	Oncology	N		Approval revoked due to lack of efficay evidence from the STAND trial	[LINK]	UK	NICE
	Crizotinib	XALKORI	Pfizer, Inc.	Designated/Approved	Treatment of anaplastic large cell lymphoma	09/28/2012	Yes	Pediatric patients 1 year of age and older and young adults with relapsed or refractory, systemic anaplastic large cell lymphoma (ALCL) that is ALK-positive	01/14/2021	01/14/2028	treatment of pediatric patients 1 year of age and older and young adults with relapsed or refractory, systemic anaplastic large cell lymphoma (ALCL) that is ALK-positive.	Y	Oncology	Y	The treatment of paediatric patients (age ≥6 to <18 years) with relapsed or refractory systemic anaplastic lymphoma kinase (ALK)-positive anaplastic large cell lymphoma (ALCL)	Historical control arm used as supportive evidence for effectiveness; non intervnetional study for safety	[LINK]	UK	NICE	No HTA report	N/A	N/A	N/A	N/A		N/A		N/A	N/A	N/A
	Crizotinib	XALKORI	Pfizer, Inc.	Designated/Approved	Treatment of ALK-positive, MET-positive, or ROS-positive non-small cell lung cancer	09/13/2010	Yes	adult patients with metastatic non-small cell lung cancer (NSCLC) whose tumors are anaplastic lymphoma kinase (ALK) or ROS1-positive as detected by an FDA-approved test	2023-07-09			Y	Oncology	Y	The treatment of adults with ROS1-positive advanced non-small cell lung cancer (NSCLC)	Historical control arm used as supportive evidence for effectiveness; non intervnetional study for safety	[LINK]	UK	NICE	Crizotinib is recommended for use within the Cancer Drugs Fund as an option for treating ROS1-positive advanced non-small-cell lung cancer (NSCLC) in adults, only if the conditions in the managed access agreement are followed	Recommended	N/A	https://www.nice.org.uk/guidance/ta529	N		N/A		N/A	Yes	The committee was aware that there are ongoing single arm observational studies that will provide additional information. However, these studies would only partly address the uncertainties about crizotinib's relative clinical effectiveness . The committee agreed with NHS England that because ROS1-positive lung cancer has only recently been described, and information on the population characterist…	N/A
	Crizotinib	XALKORI				09/13/2010	Yes	Indicated in adult patients with metastatic non-small cell lung cancer (NSCLC) whose tumors are anaplastic lymphoma kinase (ALK) or ROS1-positive as detected by an FDA-approved test				N	Respiratory		The treatment of adults with previously treated anaplastic lymphoma kinase (ALK)-positive advanced non-small cell lung cancer (NSCLC)	Historical control arm used as supportive evidence for effectiveness; non intervnetional study for safety	[LINK]	UK	NICE	Crizotinib has a marketing authorisation in the UK which includes 'the first-line treatment of adults with anaplastic lymphoma kinase (ALK)-positive advanced non-small-cell lung cancer (NSCLC)'.	Recommended	N/A	[Link]	Y	Retrospective cohort study	Retrospective cohort study		Modelling	N/A	The committee was aware that the data from PROFILE 1014 were adjusted so that the trial population reflected the patient population in a retrospective cohort study (Davis et al. 2015)	N/A
	Crizotinib	XALKORI	Pfizer Inc.	Designated/Approved	Treatment of inflammatory myofibroblastic tumor	12/20/2021	Yes	adult and pediatric patients 1 year of age and older with unresectable, recurrent, or refractory inflammatory myofibroblastic tumor (IMT) that is ALK-positive	07/14/2022	07/14/2029	Treatment of adult and pediatric patients 1 year of age and older with unresectable, recurrent, or refractory inflammatory myofibroblastic tumor (IMT) that is ALK-positive	Y	Oncology	Y	The treatment of paediatric patients (age ≥6 to <18 years) with recurrent or refractory anaplastic lymphoma kinase (ALK)-positive unresectable inflammatory myofibroblastic tumour (IMT)	Historical control arm used as supportive evidence for effectiveness; non intervnetional study for safety	[LINK]	UK	NICE	No HTA report	N/A	N/A	N/A	N/A		N/A		N/A	N/A	N/A	N/A
	Crizotinib	XALKORI	Pfizer Inc.	Designated/Approved	Treatment of inflammatory myofibroblastic tumor	12/20/2021	Yes	adult and pediatric patients 1 year of age and older with unresectable, recurrent, or refractory inflammatory myofibroblastic tumor (IMT) that is ALK-positive	2023-07-09			Y	Oncology	Y	The treatment of paediatric patients (age ≥6 to <18 years) with recurrent or refractory anaplastic lymphoma kinase (ALK)-positive unresectable inflammatory myofibroblastic tumour (IMT)	Historical control arm used as supportive evidence for effectiveness; non intervnetional study for safety	[LINK]	UK	NICE	No HTA report	N/A	N/A	N/A	N/A		N/A		N/A	N/A	N/A	N/A
	Crotalidae Immune F(Ab')2 (Equine)	ANAVIP	Rare Disease Therapeutics, Inc.	Designated/Approved	Treatment of envenomation by Crotaline snakes	01/29/2004	Yes	For the management of adult and pediatric patients with North American Pit Viper envenomation	2021-01-04			N	Anti-venom	N		No evidence on the EMA site	-	UK	NICE
	Deferiprone	FERRIPROX	Chiesi USA, Inc.	Designated/Approved	Treatment of iron overload in patients with hematologic disorders requiring chronic transfusion therapy	2001-12-12	Yes	Ferriprox (deferiprone) is indicated for the patients with transfusional iron overload due to thalassemia syndromes when current chelation therapy is inadequate.	05/19/2020			N	Hematology	Y	Ferriprox monotherapy is indicated for the treatment of iron overload in patients with thalassaemia major when current chelation therapy is contraindicated or inadequate	Observational studies used as evidence	[Link]	UK	CADTH	Indicated for the treatment of patients with transfusional iron overload due to thalassemia syndromes when current chelation therapy is inadequate, if the following condition is met: Condition:  List in a manner similar to deferasirox.	Recommended with restrictions	Price reduction/PAS	[Link] [Link]	Y	SLR_x000D_ Retrospective observational study	Systematic review	CLINICAL_x000D_ SAFETY_x000D_ QoL	Efficacy, QoL and safety	N	The CDR systematic review included five RCTs and two five-years retrospective observational studies. In the pivotal observational study LA12, the patients in the deferiprone group were significantly younger at the start of their first chelation therapy	N/A
	Cysteamine Enteric Coated	PROCYSBI	Horizon Therapeutics USA, Inc.	Designated/Approved	Treatment of cystinosis	10/24/2006	Yes	PROCYSBI is indicated for the nephropathic cystinosis in adults and pediatric patients 1 year of age and older.	02/14/2020			N	Metabolic	N		Clincal trials used as evidence	[LINK]	UK	NICE
	Cytarabine:Daunorubicin Liposome Injection; Daunorubicin And Cytarabine (Liposome); Daunorubicin And Cytarabine Liposome For Injection	VYXEOS	Celator Pharmaceuticals, Inc. (a Jazz Pharmaceuticals Company)	Designated/Approved	Treatment of acute myeloid leukemia	08/22/2008	Yes	newly-diagnosed therapy-related acute myeloid leukemia (t-AML) or AML with myelodysplasia-related changes (AML-MRC) in adults and pediatric patients ages 1 year and older	03/30/2021	03/30/2028	treatment of newly-diagnosed therapy-related acute myeloid leukemia (t-AML) or AML with myelodysplasia-related changes (AML-MRC) in pediatric patients ages 1 year and older	Y	Oncology	N		Clinical trials used as evidence; currently indicated for adults only	[LINK]	UK	NICE
	Dabrafenib	TAFINLAR	Novartis Pharmaceuticals Corporation	Designated/Approved	Treatment of malignant glioma with BRAF V600 mutation	2016-08-02	Yes	in combination with trametinib, for the pediatric patients 1 year of age and older with low-grade glioma (LGG) with a BRAF V600E mutation who require systemic therapy	03/16/2023	03/16/2030	treatment of pediatric patients 1 year of age and older with low-grade glioma (LGG) with a BRAF V600E mutation who require systemic therapy	Y	Oncology	N		Not currently indicated for low grade glioma	[LINK]	UK	NICE
	Daratumumab	DARZALEX	Janssen Biotech, Inc.	Designated/Approved	Treatment of multiple myeloma	2013-06-05	Yes	adult patients with multiple myeloma in combination with lenalidomide and dexamethasone in newly diagnosed patients who are ineligible for autologous stem cell transplant (ASCT) and in patients with relapsed or refractory multiple myeloma who have received at least 1 prior therapy; in combination with bortezomib, melphalan and prednisone in newly diagnosed patients who are ineligible for ASCT; in…	09/26/2019	09/26/2026	Indicated for the treatment of adult patients with multiple myeloma in combination with bortezomib, thalidomide, and dexamethasone in newly diagnosed patients who are eligible for autologous stem cell transplant	Y	Oncology	Y	In combination with lenalidomide and dexamethasone or with bortezomib, melphalan and prednisone for the treatment of adult patients with newly diagnosed multiple myeloma who are ineligible for autologous stem cell transplant. in combination with bortezomib, thalidomide and dexamethasone for the treatment of adult patients with newly diagnosed multiple myeloma who are eligible for autologous stem …	Historical data used as comparitor in study analysis	[LINK]	UK	NICE
	Daratumumab	DARZALEX	Janssen Biotech, Inc.	Designated/Approved	Treatment of multiple myeloma	2013-06-05	Yes	adult patients with multiple myeloma in combination with carfilzomib and dexamethasone in patients who have received one to three prior lines of therapy	08/20/2020			Y	Oncology	Y		Historical data used as comparitor in study analysis	[LINK]	UK	NICE
	Daratumumab	DARZALEX	Janssen Biotech, Inc.	Designated/Approved	Treatment of multiple myeloma	2013-06-05	Yes	DARZALEX is indicated for the adult patients with multiple myeloma in combination with lenalidomide and dexamethasone in newly diagnosed patients who are ineligible for autologous stem cell transplant and in patients with relapsed or refractory multiple myeloma who have received at least one prior therapy.	06/27/2019			Y	Oncology	Y		Historical data used as comparitor in study analysis	[LINK]	UK	NICE
	Daratumumab And Hyaluronidase-Fihj	DARZALEX FASPRO	Janssen Research & Development, LLC	Designated/Approved	treatment of light-chain (AL) amyloidosis	2020-06-10	Yes	in combination with bortezomib, cyclophosphamide and dexamethasone for the adult patients with newly diagnosed light chain (AL) amyloidosis	01/15/2021	01/15/2028	treatment of adult patients with newly diagnosed light chain (AL) amyloidosis	N	Metabolic	N		Clincal trials used as evidence	[LINK]	UK	NICE
	Dasatinib	PHYRAGO	Nanocopoeia, LLC	Designated/Approved	Treatment of chronic myelogenous leukemia	2021-05-10	Yes	adult patients with: newly diagnosed Philadelphia chromosome-positive (Ph+) chronic myeloid leukemia (CML) in chronic phase; or chronic, accelerated, or myeloid or lymphoid blast phase Ph+ CML with resistance or intolerance to prior therapy including imatinib	2023-05-12			Y	Oncology	N		Clincal trials used as evidence	[LINK]	UK	NICE
	Dasatinib	PHYRAGO	Nanocopoeia, LLC	Designated/Approved	Treatment of acute lymphoblastic leukemia	2021-05-10	Yes	adult patients with Philadelphia chromosome-positive acute lymphoblastic leukemia (Ph+ ALL) with resistance or intolerance to prior therapy	2023-05-12			Y	Oncology	N		Clincal trials used as evidence	[LINK]	UK	NICE
	Daxibotulinumtoxina-Lanm	DAXXIFY	Revance Therapeutics, Inc.	Designated/Approved	Treatment of cervical dystonia	11/16/2017	Yes	cervical dystonia in adult patients	2023-11-08			Y	Oncology	N		No evidence on the EMA site	-	UK	NICE
	Eculizumab	SOLIRIS	Alexion Pharmaceuticals, Inc.	Designated/Approved	Treatment of neuromyelitis optica	06/24/2013	Yes	Soliris is indicated for the neuromyelitis optica spectrum disorder (NMOSD) in adult patients who are anti-aquaporin-4 (AQP4) antibody positive.	06/27/2019	06/27/2026	For the treatment of neuromyelitis optica spectrum disorder (NMOSD) in adult patients who are anti-aquaporin-4 (AQP4) antibody positive	N	Neurology	Y	Soliris is indicated in adults for the treatment of: Neuromyelitis optica spectrum disorder (NMOSD) in patients who are anti-aquaporin-4 (AQP4) antibody-positive with a relapsing course of the disease	Clincal trials used as evidence; safety profile compared from patient registries for other diseases indicated for Solaris	[Link]	UK	CADTH	Indicated for the treatment of NMOSD in adult patients who are anti-aquaporin-4 antibody positive	Recommended with restrictions	Subpopulation Price reduction/PAS	[Link] [Link]	Y	PRO survey study_x000D_ ITC	Observational studies, survey	CLINICAL_x000D_ SAFETY_x000D_ ITC_x000D_ QoL	Efficacy and safety, ITC, Patient inputs	Y	A longer-term extension study was limited by its open-label and observational design but suggested continuing benefit regarding fewer relapses over several years with eculizumab treatment ITC includes mainly observational studies One patient group, The Multiple Sclerosis Society, provided input for this submission. Patient perspectives were obtained from an online survey conducted in early 2020 t…	The ongoing, open-label, long-term extension study suggested that the reduced risk of relapses of NMOSD was maintained over a longer period of time. However, the results of this study are not confirmatory of the long-term benefit with eculizumab because of the design (open-label, no comparator, before and after observational), and risk for selection bias due to the inclusion of a relatively small…
	Elexacaftor, Tezacaftor, And Ivacaftor; Ivacaftor	TRIKAFTA	Vertex Pharmaceuticals Inc.	Designated/Approved	Treatment of Cystic Fibrosis	08/29/2018	Yes	Indicated for cystic fibrosis (CF) in patients aged 2 years and older who have at least one F508del mutation in the cystic fibrosis transmembrane conductance regulator (CFTR) gene or a mutation in the CFTR gene that is responsive based on in vitro data	04/26/2023	04/26/2030	treatment of cystic fibrosis (CF) in patients aged 2 years to less than 6 years who have at least one F508del mutation in the cystic fibrosis transmembrane conductance regulator (CFTR) gene or a mutation in the CFTR gene that is responsive based on in vitro data	N	Respiratory	Y	Kaftrio tablets are indicated in a combination regimen with ivacaftor for the treatment of cystic fibrosis (CF) in patients aged 6 years and older who have at least one F508del mutation in the cystic fibrosis transmembrane conductance regulator (CFTR) gene	Data from CF patient register used as evidence	[Link]	UK	CADTH	Indicated for the treatment of cystic fibrosis in patients aged 2 and older who have at least one F508del mutation in the cystic fibrosis transmembrane conductance regulator gene	Recommended with restrictions	Subpopulation Price reduction/PAS	[Link]	Y	Retrospective observational study _x000D_ PRO survey study	Retrospective observational study, survey	ECONOMIC	Economic considerations	N	Uncertainty remains regarding the magnitude of the beneficial effect of ELX-TEZ-IVA in very young patients with CF, and future real-world evidence may help address this uncertainty For patient inputs: the Company utilized findings from their 2021 patient and caregiver survey on access to Trikafta, which received over 1200 responses from our community	Retrospective observational studies considered in the economic model
	Deflazacort	EMFLAZA	PTC Therapeutics, Inc.	Designated/Approved	Treatment of Duchenne muscular dystrophy	08/16/2013	Yes	EMFLAZA is indicated for the Duchenne muscular dystrophy (DMD) in patients 2 years of age and older.	2019-07-06	2026-07-06	For the treatment of Duchene muscular dystrophy in patients 2 years of age to less than 5 years of age	N	Neurology	N		No evidence on the EMA site	-	UK	NICE
	Delandistrogene Moxeparvovec-Rokl	ELEVIDYS	Sarepta Therapeutics, Inc.	Designated/Approved	Treatment of Duchenne Muscular Dystrophy	06/21/2018	Yes	ambulatory pediatric patients aged 4 through 5 years with Duchenne muscular dystrophy (DMD) with a confirmed mutation in the DMD gene	06/22/2023	06/22/2030	treatment of ambulatory pediatric patients aged 4 through 5 years with Duchenne muscular dystrophy (DMD) with a confirmed mutation in the DMD gene	N	Neurology	N		No evidence on the EMA site	-	UK	NICE
	Dexamethasone		Dexcel Pharma Technologies Ltd	Designated/Approved	Treatment of multiple myeloma (MM)	03/26/2018	Yes	HEMADY is indicated in combination with other anti-myeloma products for the adults with multiple myeloma	2019-03-10	2026-03-10	Indicated in combination with other anti-myeloma products for the treatment of adults with multiple myeloma (MM).	Y	Oncology	N		Clincal trials used as evidence	[LINK]	UK	NICE
	Diazepam (Intranasal)	VALTOCO	Neurelis Pharmaceuticals, Inc.	Designated/Approved	Management of acute repetitive seizures	11/16/2015	Yes	Acute intermittent, stereotypic episodes of frequent seizure activity (i.e., seizure clusters, acute repetitive seizures) that are distinct from a patient¿s usual seizure pattern in patients with epilepsy 6 years of age and older.	2020-10-01	2027-10-01	Acute treatment of intermittent, stereotypic episodes of frequent seizure activity (i.e., seizure clusters, acute repetitive seizures) that are distinct from a patient¿s usual seizure pattern in patients with epilepsy 6 years of age and older.	N	Neurology	N		No evidence on the EMA site	-	UK	NICE
	Donislecel-Jujn	LANTIDRA	CellTrans Inc.	Designated/Approved	Treatment of Brittle Type 1 Diabetes	2017-01-02	Yes	adults with Type 1 diabetes who are unable to approach target HbA1c because of current repeated episodes of severe hypoglycemia despite intensive diabetes management and education (exclusivity waived)	06/28/2023			N	Metabolic	N		No evidence on the EMA site	-	UK	NICE
	Dupilumab	DUPIXENT	Regeneron Pharmaceuticals, Inc.	Designated/Approved	Treatment of eosinophilic esophagitis	2017-05-09	Yes	adult and pediatric patients aged 12 years and older, weighing at least 40 kg, with eosinophilic esophagitis (EoE)	05/20/2022	05/20/2029	Treatment of adult and pediatric patients aged 12 years and older, weighing at least 40 kg, with eosinophilic esophagitis (EoE)	N	Immunology	N		Clincal trials used as evidence	[LINK]	UK	NICE
	Durvalumab	IMFINZI	AstraZeneca Pharmaceuticals LP	Designated/Approved	Treatment of small cell lung cancer	2019-10-07	Yes	IMFINZI is indicated for use, in combination with etoposide and either carboplatin or cisplatin, for the first-line adult patients with extensive-stage small cell lung cancer (ES-SCLC).	03/27/2020	03/27/2027	Indicated in combination with etoposide and either carboplatin or cisplatin, for the first-line treatment of adult patients with extensive-stage small cell lung cancer (ES-SCLC).	Y	Oncology	N		Clincal trials used as evidence	[LINK]	UK	NICE
	Durvalumab	IMFINZI	AstraZeneca Pharmaceuticals LP	Designated/Approved	Treatment of biliary tract cancer	2020-10-12	Yes	In combination with gemcitabine and cisplatin, for the adult patients with locally advanced or metastatic biliary tract cancer (BTC)	2022-02-09	2029-02-09	treatment of adult patients with locally advanced or metastatic biliary tract cancer (BTC)	Y	Oncology	N		Clincal trials used as evidence	[LINK]	UK	NICE
	Durvalumab	IMFINZI	AstraZeneca Pharmaceuticals LP	Designated/Approved	Treatment of hepatocellular carcinoma	01/15/2020	Yes	In combination with tremelimumab-actl for the adult patients with unresectable hepatocellular carcinoma (uHCC)	10/21/2022	10/21/2029	treatment of adult patients with unresectable hepatocellular carcinoma (uHCC)	Y	Oncology	N		Clincal trials used as evidence	[LINK]	UK	NICE
	Elexacaftor, Tezacaftor, And Ivacaftor; Ivacaftor	TRIKAFTA	Vertex Pharmaceuticals Inc.	Designated/Approved	Treatment of Cystic Fibrosis	08/29/2018	Yes	Indicated for cystic fibrosis (CF) in patients aged 6 years and older who have at least one F508del mutation in the cystic fibrosis transmembrane conductance regulator (CFTR) gene or a mutation in the CFTR gene that is responsive based on in vitro data	2021-08-06	2028-08-06	Treatment of cystic fibrosis (CF) in patients aged 6 through 11 years old who have at least one F508del mutation in the cystic fibrosis transmembrane conductance regulator (CFTR) gene or a mutation in the CFTR gene that is responsive based on in vitro data	N	Respiratory	Y	Kaftrio tablets are indicated in a combination regimen with ivacaftor for the treatment of cystic fibrosis (CF) in patients aged 6 years and older who have at least one F508del mutation in the cystic fibrosis transmembrane conductance regulator (CFTR) gene	Data from CF patient register used as evidence	[Link]	UK	CADTH	Indicated for the treatment of cystic fibrosis in patients aged 6 years and older who have at least 1 F508del mutation in the cystic fibrosis transmembrane conductance regulator gene	Recommended with restrictions	Subpopulation Price reduction/PAS	[Link]	Y	Retrospective observational study _x000D_ Retrospective cohort study _x000D_ Registry study_x000D_ PRO survey study	Observational studies, retrospective cohort, registry, survey	CLINICAL_x000D_ SAFETY_x000D_ ITC_x000D_ QoL	Efficacy, safety, ITC, patient inputs	Y	Input from clinical specialists, subgroup analyses from Study 116, and data from 3 observational studies were used to validate efficacy in patients with advanced lung disease in a real-world setting, as well as a retrospective cohort of 14 Irish patients Observational studies were also included in the ITC HELIO is an ongoing multi-centre, prospective, observational study conducted in the US to ev…	N/A
	Edaravone	RADICAVA ORS	Mitsubishi Tanabe Pharma Corporation	Designated/Approved	Treatment of amyotrophic lateral sclerosis	2015-12-05	Yes	amyotrophic lateral sclerosis (ALS)	2022-12-05			N	Neurology	N		Application withdrwan 24th May 2019	[LINK]	UK	NICE
	Efgartigimod Alfa And Hyaluronidase-Qvfc	VYVGART HYTRULO	argenx BV	Designated/Approved	Treatment of myasthenia gravis	07/27/2022	Yes	generalized myasthenia gravis (gMG) in adult patients who are anti-acetylcholine receptor (AChR) antibody positive	06/20/2023	06/20/2030	treatment of generalized myasthenia gravis (gMG) in adult patients who are anti-acetylcholine receptor (AChR) antibody positive	N	Neurology	N		Clincal trials used as evidence	[LINK]	UK	NICE
	Efgartigimod Alfa-Fcab	VYVGART	argenx BV	Designated/Approved	Treatment of myasthenia gravis	09/20/2017	Yes	generalized myasthenia gravis (gMG) in adult patients who are anti-acetylcholine receptor (AChR) antibody positive	12/17/2021	12/17/2028	treatment of generalized myasthenia gravis (gMG) in adult patients who are anti-acetylcholine receptor (AChR) antibody positive	N	Neurology	N		Clincal trials used as evidence	[LINK]	UK	NICE
	Eflornithine	IWILFIN	USWM, LLC	Designated/Approved	Treatment of neuroblastoma	11/22/2017	Yes	to reduce the risk of relapse in adult and pediatric patients with high-risk neuroblastoma (HRNB) who have demonstrated at least a partial response to prior multiagent, multimodality therapy including anti-GD2 immunotherapy	12/13/2023			Y	Oncology	N		No evidence on the EMA site	-	UK	NICE
	Elexacaftor, Tezacaftor, And Ivacaftor; Ivacaftor	TRIKAFTA	Vertex Pharmaceuticals Inc.	Designated/Approved	Treatment of Cystic Fibrosis	08/29/2018	Yes	Indicated for cystic fibrosis (CF) in patients aged 12 years and older who have at least one F508del mutation in the cystic fibrosis transmembrane conductance regulator (CFTR) gene or a mutation in the CFTR gene that is responsive based on in vitro data	12/21/2020	12/21/2027	treatment of cystic fibrosis in patients aged 12 years and older who have a mutation in the cystic fibrosis transmembrane conductance regulator (CFTR) gene that is responsive based on in vitro data.	N	Respiratory	Y	Kaftrio tablets are indicated in a combination regimen with ivacaftor for the treatment of cystic fibrosis (CF) in patients aged 6 years and older who have at least one F508del mutation in the cystic fibrosis transmembrane conductance regulator (CFTR) gene	Data from CF patient register used as evidence	[Link]	UK	CADTH	Indicated for the treatment of cystic fibrosis (CF) in patients aged 12 years and older who have at least one F508del mutation in the cystic fibrosis transmembrane conductance regulator (CFTR) gene	Recommended with restrictions	Subpopulation Price reduction/PAS	[Link]	Y	Retrospective observational study _x000D_ Retrospective cohort study _x000D_ PRO survey study_x000D_ ITC	Observational studies, ITC, retrospecive cohort, survey	CLINICAL_x000D_ SAFETY_x000D_ ITC_x000D_ QoL	Efficacy, safety, ITC, long-term efficacy and patient inputs	Y	Input from 2 observational studies were used to validate efficacy in patients with advanced lung disease in a real-world setting, as well as a retrospective cohort of 14 Irish patients Observational studies were also included in the ITC HELIO is an ongoing multi-centre, prospective, observational study conducted in the US to evaluate the clinical effectiveness of ELX-TEZ-IVA in a real-world setti…	Three patient groups, CF Canada, the Canadian Cystic Fibrosis Treatment Society, and CF Get Loud, responded to the call from CADTH for patient input. Information for the CF Canada submission was based on a cross-Canada survey of patients and caregivers that was circulated through CF clinics, email, and social media
	Elivaldogene Autotemcel	SKYSONA	bluebird bio, Inc.	Designated/Approved	Treatment of andrenoleukodystrophy	04/19/2012	Yes	Indicated to slow the progression of neurologic dysfunction in boys 4-17 years of age with early, active cerebral adrenoleukodystrophy (CALD)	09/16/2022	09/16/2029	To slow the progression of neurologic dysfunction in boys 4-17 years of age with early, active cerebral adrenoleukodystrophy (CALD)	N	Neurology	Y	Skysona is indicated for the treatment of early cerebral adrenoleukodystrophy in patients less than 18 years of age, with an ABCD1 genetic mutation, and for whom a human leukocyte antigen (HLA)-matched sibling haematopoietic stem cell (HSC) donor is not available	Natural history control arm; however product withdrawn	[LINK]	UK	CADTH	No HTA report	N/A	N/A	[Link]	N/A		N/A		N/A	N/A	N/A	N/A
	Etranacogene Dezaparvovec-Drlb	HEMGENIX	CSL Behring LLC	Designated/Approved	Treatment of Hemophilia B	04/17/2019	Yes	Indicated for adults with Hemophilia B (congenital Factor IX deficiency) who: currently use Factor IX prophylaxis therapy, or; have current or historical life-threatening hemorrhage, or; have repeated, serious spontaneous bleeding episodes	11/22/2022	11/22/2029	Treatment of adults with Hemophilia B (congenital Factor IX deficiency) who: currently use Factor IX prophylaxis therapy, or; have current or historical life-threatening hemorrhage, or; have repeated, serious spontaneous bleeding episodes	N	Hematology	Y	Hemgenix is indicated for the treatment of severe and moderately severe Haemophilia B (congenital Factor IX deficiency) in adult patients without a history of Factor IX inhibitors.	Observational post authorization studies for safety and effectiveness	[Link]	UK	CADTH	Indicated for treatment of adults (aged 18 years of age or older) with Hemophilia B (congenital Factor IX deficiency) who require routine prophylaxis to prevent or reduce the frequency of bleeding episodes	Recommended with restrictions	Subpopulation Price reduction/PAS	[Link]	Y	PRO survey study	Survey	QoL	Patient inputs	N	Patient input was gathered by The Canadian Hemophilia Society (CHS) from an online survey	N/A
	Evinacumab-Dgnb	EVKEEZA	Regeneron Pharmaceuticals, Inc.	Designated/Approved	Treatment of homozygous familial hypercholesterolemia.	2016-08-02	Yes	Indicated as an adjunct to other low-density lipoprotein-cholesterol (LDL-C) lowering therapies for the adult and pediatric patients, aged 5 years and older, with homozygous familial hypercholesterolemia (HoFH)	03/21/2023	03/21/2030	as an adjunct to other low-density lipoprotein-cholesterol (LDL-C) lowering therapies for the treatment of pediatric patients, aged 5 years to less than 12 years, with homozygous familial hypercholesterolemia (HoFH)	N	Metabolic	Y	Evkeeza is indicated as an adjunct to diet and other low-density lipoprotein-cholesterol (LDL-C) lowering therapies for the treatment of adult and paediatric patients aged 5 years and older with homozygous familial hypercholesterolaemia (HoFH).	Non-interventional post-authorization study; patient register	[Link]	UK	CADTH	Indicated as an adjunct to diet and other low-density lipoprotein cholesterol (LDL-C) lowering therapies for the treatment of adult and pediatric patients aged 5 years and older with homozygous familial hypercholesterolemia (HoFH)	Recommended with restrictions	Subpopulation Price reduction/PAS	[Link]	Y	PRO survey study_x000D_ Registry study	Survey, registry	CLINICAL_x000D_ SAFETY_x000D_ QoL	Patient inputs, efficacy and safety	Y	CADTH reviewed 1 joint patient input from CHPA and CORD. Information from respondents was gathered via an online survey The study by Stefanutti et al. (2022) assessed the long-term efficacy and safety of evinacumab in a cohort of patients with HoFH who were on and off background LDL apheresis, including other LLTs, in a real-world setting. Patients received evinacumab 15 mg/kg every 4 weeks for a…	N/A
	Exagamglogene Autotemcel	CASGEVY	Vertex Pharmaceuticals Inc.	Designated/Approved	Treatment of sickle cell disease	2020-11-05	Yes	Indicated for sickle cell disease (SCD) in patients 12 years and older with recurrent vaso-occlusive crises (VOCs)	2023-08-12			N	Hematology	Y	Casgevy is indicated for the treatment of severe sickle cell disease (SCD) in patients 12 years of age and older with recurrent vaso-occlusive crises (VOCs) for whom haematopoietic stem cell (HSC) transplantation is appropriate and a human leukocyte antigen (HLA)-matched related HSC donor is not available.	Non-interventional post-authorization study; patient register	[LINK]	UK	CADTH	No HTA report	N/A	N/A	[Link]	N/A		N/A		N/A	N/A	N/A	N/A
	Elranatamab-Bcmm	ELREXFIO	Pfizer Inc.	Designated/Approved	Treatment of multiple myeloma	2021-12-10	Yes	adult patients with relapsed or refractory multiple myeloma who have received at least four prior lines of therapy, including a proteasome inhibitor, an immunomodulatory agent, and an anti-CD38 monoclonal antibody	08/14/2023	08/14/2030	treatment of adult patients with relapsed or refractory multiple myeloma who have received at least four prior lines of therapy, including a proteasome inhibitor, an immunomodulatory agent, and an anti-CD38 monoclonal antibody	Y	Oncology	Y		Historical control arm used as supportive evidence for effectiveness using US electronic health records	[LINK]	UK	NICE
	Emtricitabine And Tenofovir Alafenamide	DESCOVY	Gilead Sciences, Inc.	Designated/Approved	Treatment of HIV-1 infection in pediatric patients under 12 years of age	2017-06-06	Yes	HIV-1 infection in pediatric patients weighing at least 14 kg and less than 35 kg in combination with other antiretroviral agents other than protease inhibitors that require a CYP3A inhibitor	2022-07-01			N	Infectious disease	N		Pregnancy registry	[LINK]	UK	NICE
	Encorafenib	BRAFTOVI	Array BioPharma Inc. (a wholly owned subsidiary of Pfizer Inc.)	Designated/Approved	Treatment of BRAF-mutant Non-Small Cell Lung Cancer	2021-08-09	Yes	in combination with binimetinib, for the adult patients with metastatic non-small cell lung cancer (NSCLC) with a BRAF V600E mutation, as detected by an FDA-approved test	2023-11-10	2030-11-10	treatment of adult patients with metastatic non-small cell lung cancer (NSCLC) with a BRAF V600E mutation, as detected by an FDA-approved test	Y	Oncology	N		Not currently indicated for this indication	[LINK]	UK	NICE
	Entrectinib	ROZLYTREK	Genentech, Inc.	Designated/Approved	Treatment of NTRK fusion-positive solid tumors	2017-05-07	Yes	adult and pediatric patients older than 1 month of age with solid tumors that have a neurotrophic tyrosine receptor kinase (NTRK) gene fusion, as detected by an FDA-approved test without a known acquired resistance mutation, are metastatic or where surgical resection is likely to result in severe morbidity, and have progressed following treatment or have no satisfactory alternative therapy	10/20/2023	10/20/2030	treatment of pediatric patients older than 1 month up to 12 years of age with solid tumors that have a neurotrophic tyrosine receptor kinase (NTRK) gene fusion, as detected by an FDA-approved test without a known acquired resistance mutation, are metastatic or where surgical resection is likely to result in severe morbidity, and have progressed following treatment or have no satisfactory alternat…	Y	Oncology	Y		Real-world control arm	[LINK]	UK	NICE
	Entrectinib	ROZLYTREK	Genentech, Inc.	Designated/Approved	Treatment of TrkA-positive, TrkB-positive, TrkC-positive ROS1-positive or ALK-positive non-small cell lung cancer	2015-03-02	Yes	ROZLYTREK is indicated for the adult patients with metastatic non-small cell lung cancer (NSCLC) whose tumors are ROS1-positive.	08/15/2019	08/15/2026	For the treatment of adult patients with metastatic non-small cell lung cancer (NSCLC) whose tumors are ROS1-positive.	Y	Oncology	Y		Real-world control arm	[LINK]	UK	NICE
	Entrectinib	ROZLYTREK	Genentech, Inc.	Designated/Approved	Treatment of NTRK fusion-positive solid tumors	2017-05-07	Yes	ROZLYTREK is indicated for the adult and pediatric patients 12 years of age and older with solid tumors that have a neurotrophic tyrosine receptor kinase (NTRK) gene fusion without a known acquired resistance mutation, are metastatic or where surgical resection is likely to result in severe morbidity, and have either progressed following treatment or have no satisfactory alternative therapy	08/15/2019	08/15/2026	For the treatment of adult and pediatric patients 12 years of age and older with solid tumors that have a neurotrophic tyrosine receptor kinase (NTRK) gene fusion without a known acquired resistance mutation, are metastatic or where surgical resection is likely to result in severe morbidity, and have either progressed following treatment or have no satisfactory alternative therapy.	Y	Oncology	Y		Real-world control arm	[LINK]	UK	NICE
	Eplontersen	WAINUA	Ionis Pharmaceuticals, Inc.	Designated/Approved	Treatment of transthyretin-mediated amyloidosis	2022-06-01	Yes	the polyneuropathy of hereditary transthyretin-mediated amyloidosis in adults	12/21/2023			N	Metabolic	N		ODD but no EU approval yet	[LINK]	UK	NICE
	Fenfluramine	FINTEPLA	UCB, Inc.	Designated/Approved	Treatment of Lennox-Gastaut syndrome	06/19/2017	Yes	Indicated for seizures associated with Lennox-Gastaut syndrome (LGS) in patients 2 years of age and older	03/25/2022	03/25/2029	Treatment of seizures associated with Lennox-Gastaut syndrome (LGS) in patients 2 years of age and older	N	Neurology	Y	Fintepla is indicated for the treatment of seizures associated with Dravet syndrome and Lennox_x0002_Gastaut syndrome as an add-on therapy to other anti-epileptic medicines for patients 2 years of age and older	Observational registry	[LINK]	UK	CADTH	No HTA report	N/A	N/A	[Link]	N/A		N/A		N/A	N/A	N/A	N/A
	Fosdenopterin	NULIBRY	Origin Biosciences, Inc.	Designated/Approved	Treatment of molybdenum cofactor deficiency type A (MoCD)	2009-05-11	Yes	Indicated to reduce the risk of mortality in patients with molybdenum cofactor deficiency (MoCD) Type A	02/26/2021	02/26/2028	to reduce the risk of mortality in patients with molybdenum cofactor deficiency (MoCD) Type A	N	Metabolic	Y	NULIBRY is indicated for the treatment of patients with molybdenum cofactor deficiency (MoCD) Type A	Historical control arm	[LINK]	UK	CADTH	No HTA report	N/A	N/A	[Link]	N/A		N/A		N/A	N/A	N/A	N/A
	Ganaxolone	ZTALMY	Marinus Pharmaceuticals	Designated/Approved	Treatment of cyclin-dependent kinase-like 5 (CDKL5) gene-related early-onset infantile epileptic encephalopathy	06/28/2017	Yes	Indicated for seizures associated with cyclin-dependent kinase-like 5 (CDKL5) deficiency disorder (CDD) in patients 2 years of age and older	2022-01-06	2029-01-06	Treatment of seizures associated with cyclin-dependent kinase-like 5 (CDKL5) deficiency disorder (CDD) in patients 2 years of age and older	N	Neurology	Y	TALMY is indicated for the adjunctive treatment of epileptic seizures associated with cyclin_x0002_dependent kinase-like 5 (CDKL5) deficiency disorder (CDD) in patients 2 to 17 years of age. ZTALMY may be continued in patients 18 years of age and older	Planned observational follow-up studies	[LINK]	UK	CADTH	No HTA report	N/A	N/A	[Link]	N/A		N/A		N/A	N/A	N/A	N/A
	Evolocumab	REPATHA	Amgen Inc.	Designated/Approved	Treatment of homozygous familial hypercholesterolemia	2013-12-09	Yes	As an adjunct to other low-density lipoprotein cholesterol (LDL-C)-lowering therapies in adults and pediatric patients aged 10 years and older with homozygous familial hypercholesterolemia (HoFH), to reduce LDL-C	09/24/2021	09/24/2028	to reduce LDL-C in pediatric patients aged 10 to less than 13 years with homozygous familial hypercholesterolemia (HoFH)	N	Metabolic	N	Evkeeza is indicated as an adjunct to diet and other low-density lipoprotein-cholesterol (LDL-C) lowering therapies for the treatment of adult and paediatric patients aged 5 years and older with homozygous familial hypercholesterolaemia (HoFH).	Clincal trials used as evidence	[LINK]	UK	NICE
	Glecaprevir And Pibrentasvir	MAVYRET	AbbVie, Inc.	Designated/Approved	Treatment of pediatric patients with chronic hepatitis C virus infection	2017-09-01	Yes	MAVYRET is indicated for the adult and pediatric patients 12 years and older or weighing at least 45 kg with chronic hepatitis C virus (HCV) genotype 1, 2, 3, 4, 5 or 6 infection without cirrhosis or with compensated cirrhosis (Child-Pugh A). MAVYRET is also indicated for the adult and pediatric patients 12 years and older or weighing at least 45 kg with HCV genotype 1 infection, who previously h…	04/30/2019	04/30/2026	For the treatment of pediatric patients 12 years and older or weighing at least 45 kg with chronic hepatitis C virus (HCV) genotype 1, 2, 3, 4, 5 or 6 infection without cirrhosis or with compensated cirrhosis (Child-Pugh A), and also for the treatment of pediatric patients 12 years and older or weighing at least 45 kg with HCV genotype 1 infection, who previously have been treated with a regimen …	N	Infectious disease	Y	Maviret is indicated for the treatment of chronic hepatitis C virus (HCV) infection in adults and children aged 3 years and older	Historical control arm	[Link]	UK	CADTH	Indicated for the treatment of adult patients with chronic hepatitis C virus (HCV) genotype 1, 2, 3, 4, 5, or 6 infection with or without compensated cirrhosis, including patients with HCV genotype 1 infection who were previously treated with either a regimen of NS5A inhibitor or with a NS3/4A protease inhibitor but not both classes of inhibitors	Recommended with restrictions	Subpopulation Price reduction/PAS	[Link]	Y	PRO survey study	Survey	QoL	Patient inputs	N	Patient input was received from the Canadian Liver Foundation, Canadian Treatment Action Council, the Pacific Hepatitis C Network, and the Hepatitis C Education and Prevention Society. The information was gathered through interviews with patients and caregivers affected by hepatitis C as well as with health care professionals, and through surveys, social media, meetings with support groups, infor…	N/A
	Fam-Trastuzumab Deruxtecan-Nxki	ENHERTU	Daiichi Sankyo, Inc.	Designated/Approved	Treatment of gastric cancer, including gastroesophageal junction cancer	05/20/2020	Yes	adult patients with locally advanced or metastatic HER2-positive gastric or gastroesophageal junction (GEJ) adenocarcinoma who have received a prior trastuzumab-based regimen	01/15/2021	01/15/2028	treatment of adult patients with locally advanced or metastatic HER2-positive gastric or gastroesophageal junction (GEJ) adenocarcinoma who have received a prior trastuzumab-based regimen	Y	Oncology	Y		Historical control arms	[LINK]	UK	NICE
	Fecal Microbiota Spores, Live-Brpk	VOWST	Seres Therapeutics, Inc.	Designated/Approved	Treatment of recurrent Clostridium difficile infection (CDI)	08/19/2015	Yes	to prevent the recurrence of Clostridioides difficile infection (CDI) in individuals 18 years of age and older following antibacterial treatment for recurrent CDI (rCDI)	04/26/2023	04/26/2030	to prevent the recurrence of Clostridioides difficile infection (CDI) in individuals 18 years of age and older following antibacterial treatment for recurrent CDI (rCDI)	N	Infectious disease	N		No evidence on the EMA site	-	UK	NICE
	Fecal Microbiota, Live - Jslm	REBYOTA	Ferring Pharmaceuticals, Inc.	Designated/Approved	Prevention of recurrent Clostridium difficile infection (CDI) in individuals with recurrent Clostridium difficile infection	2014-10-03	Yes	prevention of recurrence of Clostridioides difficile infection (CDI) in individuals 18 years of age and older following antibiotic treatment for recurrent CDI	11/30/2022	11/30/2029	prevention of recurrence of Clostridioides difficile infection (CDI) in individuals 18 years of age and older following antibiotic treatment for recurrent CDI	N	Infectious disease	N		No evidence on the EMA site	-	UK	NICE
	Fedratinib	INREBIC	Impact Biomedicines, Inc. a wholly-owned subsidiary of Celgene Corporation	Designated/Approved	Treatment of secondary and primary myelofibrosis	05/18/2009	Yes	INREBIC is indicated for the adult patients with intermediate-2 or high-risk primary or secondary (post-polycythemia vera or post-essential thrombocythemia) myelofibrosis (MF).	08/16/2019	08/16/2026	For the treatment of adult patients with intermediate-2 or high-risk primary or secondary (post-polycythemia vera or post-essential thrombocythemia) myelofibrosis (MF).	Y	Oncology	N		Clincal trials used as evidence	[LINK]	UK	NICE
	Golimumab	SIMPONI ARIA	Janssen Research & Development, LLC	Designated/Approved	Treatment of polyarticular juvenile idiopathic arthritis in patients 0 through 18 years of age.	2015-02-04	Yes	active polyarticular juvenile idiopathic arthritis (pJIA) in patients 2 years of age and older	09/29/2020	09/29/2027	treatment of active polyarticular juvenile idiopathic arthritis (pJIA) in patients 2 to 18 years of age	N	Rheumatology	Y	Simponi in combination with methotrexate (MTX) is indicated for the treatment of polyarticular juvenile idiopathic arthritis in children 2 years of age and older, who have responded inadequately to previous therapy with MTX.	Registry, Swedish patient register to support long term safety; historical control; US claims data	[LINK]	UK	CADTH	No HTA report	N/A	N/A	[Link]	N/A		N/A		N/A	N/A	N/A	N/A
	Inebilizumab	UPLIZNA	Horizon Therapeutics Ireland DAC	Designated/Approved	Treatment of neuromyelitis optica and neuromyelitis optica spectrum disorders	2016-10-02	Yes	Uplizna is indicated for for the neuromyelitis optica spectrum disorder (NMOSD) in adult patients who are anti-aquaporin-4 (AQP4) antibody positive.	2020-11-06	2027-11-06	Indicated for the treatment of neuromyelitis optica spectrum disorder (NMOSD) in adult patients who are anti-aquaporin-4 (AQP4) antibody positive.	N	Neurology	Y	Uplizna is indicated as monotherapy for the treatment of adult patients with neuromyelitis optica spectrum disorders (NMOSD) who are anti-aquaporin-4 immunoglobulin G (AQP4-IgG) seropositive	Ongoing and planned registry and obserational real world studies to assess long term safety and effectiveness	[Link]	UK	CADTH	Indicated as monotherapy for the treatment of adult patients with neuromyelitis optica spectrum disorders (NMOSD) who are anti-aquaporin-4 immunoglobulin G (AQP4-IgG) seropositive	Recommended with restrictions	Subpopulation Price reduction/PAS	[Link]	Y	Retrospective observational study _x000D_ PRO survey study	Observational studies, survey	ITC_x000D_ QoL	ITC, patient inputs	N	Single-arm observational studies were included in the ITC MS Canada gathered information for this submission via an online survey in 2023 that included 13 respondents	N/A
	Fexinidazole		Sanofi US Services Inc., A SANOFI COMPANY	Designated/Approved	Treatment of human African trypanosomiasis (HAT) or sleeping sickness	2016-04-04	Yes	both the first-stage (hemolymphatic) and second-stage (meningoencephalitic) human African trypanosomiasis (HAT) due to Trypanosoma brucei gambiense in patients 6 years of age and older and weighing at least 20 kg. Limitations of use: Due to the decreased efficacy observed in patients with severe second stage HAT (cerebrospinal fluid white blood cell count (CSF-WBC) >100 cells/?L) due to T. brucei…	07/16/2021	07/16/2028	Treatment of both the first-stage (hemolymphatic) and second-stage (meningoencephalitic) human African trypanosomiasis (HAT) due to Trypanosoma brucei gambiense in patients 6 years of age and older and weighing at least 20 kg. Limitations of use: Due to the decreased efficacy observed in patients with severe second stage HAT (cerebrospinal fluid white blood cell count (CSF-WBC) >100 cells/?L) due…	N	Infectious disease	N		Clincal trials used as evidence	[LINK]	UK	NICE
	Fidaxomicin	DIFICID	Cubist Pharmaceuticals LLC, a subsidiary of Merck Sharp & Dohme LLC	Designated/Approved	Treatment of pediatric Clostridium difficile infection	12/13/2010	Yes	DIFICID is indicated in adult and pediatric patients aged 6 months and older for the C. difficile-associated diarrhea (CDAD).	01/24/2020	01/24/2027	Dificid (fidaxomicin) is indicated for pediatric patients aged 6 months and older for the treatment of C. difficile-associated diarrhea (CDAD).	N	Infectious disease	N		Clincal trials used as evidence	[LINK]	UK	NICE
	Ivacaftor	KALYDECO	Vertex Pharmaceuticals, Inc.	Designated/Approved	Treatment of patients with cystic fibrosis	12/20/2006	Yes	Indicated for cystic fibrosis (CF) in patients age 1 month and older who have at least one mutation in the CFTR gene that is responsive to ivacaftor potentiation based on clinical and/or in vitro assay data	2023-03-05	2030-03-05	treatment of cystic fibrosis (CF) in patients 1 month to less than 4 months of age who have at least one mutation in the CFTR gene that is responsive to ivacaftor potentiation based on clinical and/or in vitro assay data	N	Respiratory	Y	As monotherapy for the treatment of adults, adolescents, and children aged 6 years and older and weighing 25 kg or more with cystic fibrosis (CF) who have an R117H CFTR mutation or one of the following gating (class III) mutations in the cystic fibrosis transmembrane conductance regulator (CFTR) gene: G551D, G1244E, G1349D, G178R, G551S, S1251N, S1255P, S549N or S549R In a combination regimen wit…	Long term registry data and non-interventional cohort used as evidence for long term saefty and effectiveness	[Link]	UK	CADTH	Indicated for the treatment of CF in patients age six years and older who have one of the following mutations in the CFTR gene: G551D, G1244E, G1349D, G178R, G551S, S1251N, S1255P, S549N, S549R, or G970R	Recommended with restrictions	Price reduction/PAS	[Link]	N		N/A		N/A	N	N/A	N/A
	Futibatinib	LYTGOBI	Taiho Oncology, Inc.	Designated/Approved	Treatment of cholangiocarcinoma (CCA)	05/23/2018	Yes	adult patients with previously treated, unresectable, locally advanced or metastatic intrahepatic cholangiocarcinoma harboring fibroblast growth factor receptor 2 (FGFR2) gene fusions or other rearrangements	09/30/2022	09/30/2029	Treatment of adult patients with previously treated, unresectable, locally advanced or metastatic intrahepatic cholangiocarcinoma harboring fibroblast growth factor receptor 2 (FGFR2) gene fusions or other rearrangements	Y	Oncology	N		ODD but no EU approval yet	[LINK]	UK	NICE
	Gallium-68 (Dota0-Phel-Tyr3)Octreotide		University of Iowa Hospital & Clinics	Designated/Approved	The management of neuroendocrine tumors	10/25/2013	Yes	Ga 68 DOTATOC Injection is indicated for use with positron emission tomography (PET) for the localization of somatostatin receptor positive neuroendocrine tumors (NETs) in adult and pediatric patients.	08/21/2019		Exclusivity waived by sponsor	Y	Oncology	Y		Non-interventional,retrospecitve follow-up study	[LINK]	UK	NICE
	Ivacaftor	KALYDECO	Vertex Pharmaceuticals, Inc.	Designated/Approved	Treatment of patients with cystic fibrosis	12/20/2006	Yes	KALYDECO is indicated for the cystic fibrosis (CF) in patients age 4 months and older who have one mutation in the CFTR gene that is responsive to ivacaftor potentiation based on clinical and/or in vitro assay data	09/24/2020	09/24/2027	treatment of cystic fibrosis (CF) in patients age 4 months to less than 6 months who have one mutation in the CFTR gene that is responsive to ivacaftor potentiation based on clinical and/or in vitro assay data	N	Respiratory	Y	As monotherapy for the treatment of adults, adolescents, and children aged 6 years and older and weighing 25 kg or more with cystic fibrosis (CF) who have an R117H CFTR mutation or one of the following gating (class III) mutations in the cystic fibrosis transmembrane conductance regulator (CFTR) gene: G551D, G1244E, G1349D, G178R, G551S, S1251N, S1255P, S549N or S549R In a combination regimen wit…	Long term registry data and non-interventional cohort used as evidence for long term saefty and effectiveness	[LINK]	UK	CADTH	The CADTH Canadian Drug Expert Committee (CDEC) recommends that ivacaftor be listed for the treatment of cystic fibrosis (CF) in patients aged 18 and older with the R117H mutation, if the following clinical criteria and condition are met: Clinical criteria• Confirmed diagnosis of CF with chronic sinopulmonary disease• Discontinuation criteria should be developed for non-responders in consultation…	N/A	N/A	N/A	N/A		N/A		N/A	N/A	N/A	N/A
	Gemtuzumab Ozogamicin	MYLOTARG	Wyeth Pharmaceuticals, Inc., a Pfizer Company	Designated/Approved	Treatment of acute myeloid leukemia	11/24/1999	Yes	Mylotarg¿ is indicated for the newly-diagnosed CD33-positive acute myeloid leukemia in adults and pediatric patients 1 month and older and relapsed or refractory CD33-positive acute myeloid leukemia in adults and in pediatric patients 2 years and older.	06/16/2020	06/16/2027	For the treatment of newly-diagnosed CD33-positive acute myeloid leukemia in pediatric patients 1 month and older	Y	Oncology	N		Not currently indicated for this patient population	[LINK]	UK	NICE
	Givosiran	GIVLAARI	Alnylam Pharmaceuticals, Inc.	Designated/Approved	Treatment of acute hepatic porphyria	08/29/2016	Yes	GIVLAARI is indicated for the adults with acute hepatic porphyria (AHP).	11/20/2019	11/20/2026	Indicated for the treatment of adults with acute hepatic porphyria (AHP).	Y	Oncology	Y		Planned observational follow-up studies to assess safety and clinical effectiveness. Natural history study used for supporting clinical safety	[LINK]	UK	NICE
	Lanadelumab-Flyo	TAKHZYRO	Takeda Pharmaceuticals USA, Inc.	Designated/Approved	Treatment of angioedema	11/26/2013	Yes	Prophylaxis to prevent attacks of hereditary angioedema (HAE) in adult and pediatric patients aged 2 years and older	2023-03-02	2030-03-02	prophylaxis to prevent attacks of hereditary angioedema (HAE) in pediatric patients aged 2 years to less than 12 years	N	Hematology	Y	TAKHZYRO is indicated for routine prevention of recurrent attacks of hereditary angioedema (HAE) in patients aged 2 years and older	Non-interventional observational study used to support clinical effectivenes and safety	[Link]	UK	CADTH	Indicated for the routine prevention of attacks of hereditary angioedema (HAE) in adolescents and adults	Recommended with restrictions	Subpopulation Price reduction/PAS	[Link]	Y	PRO survey study	Survey	QoL	Patient inputs	N	One patient group responded to CADTH’s call for patient input for the lanadelumab submission (HAE Canada). Patient perspectives were obtained from an online survey of patients and caregivers	N/A
	Ledipasvir/Sofosbuvir	HARVONI	Gilead Sciences, Inc.	Designated/Approved	Treatment of chronic hepatitis C virus (HCV) infection in pediatric patients	2016-12-10	Yes	HARVONI is indicated for the adults and pediatric patients 3 years of age and older with chronic hepatitis C virus (HCV) genotype 1, 4, 5, or 6 infection without cirrhosis or with compensated cirrhosis, genotype 1 infection with decompensated cirrhosis, for use in combination with ribavirin, and genotype 1 or 4 infection who are liver transplant recipients without cirrhosis or with compensated ci…	08/28/2019	08/28/2026	For treatment of pediatric patients between 3 years of age and 12 years of age or weighing 35 kg with chronic hepatitis C virus (HCV) genotype 1, 4, 5, or 6 infection without cirrhosis or with compensated cirrhosis; (2) treatment of pediatric patients 3 years of age and older with chronic HCV genotype 1 infection with decompensated cirrhosis, for use in combination with ribavirin; and (3) treatme…	N	Infectious disease	Y	Harvoni is indicated for the treatment of chronic hepatitis C (CHC) in adult and paediatric patients aged 3 years and above	Observational registry	[Link]	UK	CADTH	Indicated for the treatment of chronic hepatitis C virus (CHC) genotype 1 infection in adults	Recommended with restrictions	Subpopulation Price reduction/PAS	[Link]	N		N/A		N/A	N	N/A	N/A
	Golodirsen	VYONDYS 53	Sarepta Therapeutics, Inc.	Designated/Approved	Treatment of Duchenne muscular dystrophy (DMD)	05/22/2018	Yes	VYONDYS 53 is indicated for the Duchenne muscular dystrophy (DMD) in patients who have a confirmed mutation of the DMD gene that is amenable to exon 53 skipping.	2019-12-12	2026-12-12	Indicated for the treatment of Duchenne muscular dystrophy (DMD) in patients who have a confirmed mutation of the DMD gene that is amenable to exon 53 skipping	N	Neurology	N		Negative CHMP opinion	[LINK]	UK	NICE
	Hydrocortisone	ALKINDI SPRINKLE	Eton Pharmaceuticals, Inc.	Designated/Approved	Treatment of pediatric adrenal insufficiency (0 through 16 years of age).	05/13/2015	Yes	ALKINDI SPRINKLE is indicated as replacement therapy in pediatric patients with adrenocortical insufficiency	09/29/2020			N	Endocrinology	N		Single dose study used as evidence	[LINK]	UK	NICE
	Ibrutinib	IMBRUVICA	Pharmacyclics, LLC	Designated/Approved	Treatment of chronic Graft versus Host disease	06/23/2016	Yes	adult and pediatric patients age 1 year and older with chronic graft-versus-host disease (cGVHD) after failure of one or more lines of systemic therapy	08/24/2022	08/24/2029	Treatment of pediatric patients age 1 year and older with chronic graft-versus-host disease (cGVHD) after failure of one or more lines of systemic therapy	N	Transplant	N		Not yet indicated for this indication	[LINK]	UK	NICE
	Idecabtagene Vicleucel	ABECMA	Celgene Corporation, a Bristol-Myers Squibb Company	Designated/Approved	Treatment of multiple myeloma	2016-11-05	Yes	adult patients with relapsed or refractory multiple myeloma after four or more prior lines of therapy, including an immunomodulatory agent, a proteasome inhibitor, and an anti-CD38 monoclonal antibody	03/26/2021	03/26/2028	treatment of adult patients with relapsed or refractory multiple myeloma after four or more prior lines of therapy, including an immunomodulatory agent, a proteasome inhibitor, and an anti-CD38 monoclonal antibody	Y	Oncology	Y		Non-interventional retrospective study used as a supportive evidence	[LINK]	UK	NICE
	Immune Globulin Intravenous (Human)	OCTAGAM 10%	OCTAPHARMA USA, Inc.	Designated/Approved	Treatment of dermatomyositis	04/19/2017	Yes	dermatomyositis in adults	07/15/2021	07/15/2028	Treatment of dermatomyositis in adults	N	Rheumatology	N		Clinical trial only; no evidence on the EMA website	[LINK]	UK	NICE
	Lonafarnib	ZOKINVY	Eiger BioPharmaceuticals, Inc.	Designated/Approved	Treatment of Hutchinson-Gilford progeria syndrome and progeroid laminopathies	04/18/2011	Yes	Indicated in patients 12 months of age and older with a body surface area (BSA) of 0.39 m2 and above (1) to reduce the risk of mortality in Hutchinson-Gilford Progeria Syndrome (HGPS); and (2) for the processing-deficient Progeroid Laminopathies with either heterozygous LMNA mutation with progerin-like protein accumulation or homozygous or compound heterozygous ZMPSTE24 mutations	11/20/2020	11/20/2027	in patients 12 months of age and older with a body surface area (BSA) of 0.39 m2 and above: (1) to reduce the risk of mortality in Hutchinson-Gilford Progeria Syndrome (HGPS); and (2) for the treatment of processing-deficient Progeroid Laminopathies with either heterozygous LMNA mutation with progerin-like protein accumulation or homozygous or compound heterozygous ZMPSTE24 mutations	N	Multiple	Y	Zokinvy is indicated for the treatment of patients 12 months of age and older with a genetically confirmed diagnosis of Hutchinson-Gilford progeria syndrome or a processing-deficient progeroid laminopathy associated with either a heterozygous LMNA mutation with progerin-like protein accumulation or a homozygous or compound heterozygous ZMPSTE24 mutation	Historical control arm	[LINK]	UK	CADTH	No HTA report	N/A	N/A	[Link]	N/A		N/A		N/A	N/A	N/A	N/A
	Infigratinib	TRUSELTIQ	QED Therapeutics, Inc.	Designated/Approved	Treatment of cholangiocarcinoma	2019-11-09	Yes	adults with previously treated, unresectable locally advanced or metastatic cholangiocarcinoma with a fibroblast growth factor receptor 2 (FGFR2) fusion or other rearrangement as detected by an FDA-approved test.	05/28/2021	05/28/2028		Y	Oncology	N		Application withdrwan 11th Oct 2022	[LINK]	UK	NICE
	Ipilimumab	YERVOY	Bristol-Myers Squibb Company	Designated/Approved	Treatment of high risk Stage II, Stage III, and Stage IV melanoma	2004-03-06	Yes	In combination with nivolumab, for the unresectable or metastatic melanoma in adult patients	05/25/2021			Y	Oncology	N		Clincal trials used as evidence	[LINK]	UK	NICE
	Ipilimumab	YERVOY	Bristol-Myers Squibb Company	Designated/Approved	Treatment of Stage IIb to Stage IV melanoma	2014-09-10	Yes	as a single agent or in combination with nivolumab, for the unresectable or metastatic melanoma in adult and pediatric patients 12 years and older	02/15/2023			Y	Oncology	N		Clincal trials used as evidence	[LINK]	UK	NICE
	Iptacopan	FABHALTA	Novartis Pharmaceuticals Corporation	Designated/Approved	Treatment of paroxysmal nocturnal hemoglobinuria	07/31/2020	Yes	adults with paroxysmal nocturnal hemoglobinuria (PNH)	2023-05-12	2030-05-12	Treatment of adults with paroxysmal nocturnal hemoglobinuria (PNH)	N	Hematology	N		EMA ODD status, no approval to date	[LINK]	UK	NICE
	Isatuximab-Irfc	SARCLISA	Sanofi U.S. Services, Inc.	Designated/Approved/Designation Withdrawn or Revoked	Treatment of multiple myeloma	05/22/2014	Yes	SARCLISA is indicated, in combination with pomalidomide and dexamethasone, for the adult patients with multiple myeloma who have received at least two prior therapies including lenalidomide and a proteasome inhibitor.	2020-02-03	2027-02-03	Indicated in combination with pomalidomide and dexamethasone, for the treatment of adult patients with multiple myeloma who have received at least two prior therapies including lenalidomide and a proteasome inhibitor.	Y	Oncology	M		Planned non-interventional survey to measure effectiveness of educational materinals to minimise risk of Aes	[LINK]	UK	NICE
	Isatuximab-Irfc	SARCLISA	Sanofi U.S. Services, Inc.	Designated/Approved	Treatment of multiple myeloma	05/22/2014	Yes	in combination with carfilzomib and dexamethasone, for the adult patients with relapsed or refractory multiple myeloma who have received 1 to 3 prior lines of therapy	03/31/2021	03/31/2028	treatment of adult patients with relapsed or refractory multiple myeloma who have received 1 prior line of therapy, and for treatment of adult patients with relapsed or refractory multiple myeloma who have received 2 to 3 prior therapies excluding patients covered by the indication approved on March 2, 2020	Y	Oncology	M		Planned non-interventional survey to measure effectiveness of educational materinals to minimise risk of Aes	[LINK]	UK	NICE
	Isavuconazonium Sulfate	CRESEMBA	Astellas Pharma Global Development Inc.	Designated/Approved	Treatment of invasive aspergillosis	2013-06-05	Yes	invasive aspergillosis in adults and pediatric patients 6 years of age and older who weigh 16 kilograms (kg) and greater	2023-08-12			N	Infectious disease	N		Clincal trials used as evidence	[LINK]	UK	NICE
	Isavuconazonium Sulfate	CRESEMBA	Astellas Pharma Global Development Inc.	Designated/Approved	Treatment of invasive aspergillosis	2013-06-05	Yes	invasive aspergillosis in adults and pediatric patients 1 year of age and older	2023-08-12			N	Infectious disease	N		Clincal trials used as evidence	[LINK]	UK	NICE
	Isavuconazonium Sulfate	CRESEMBA	Astellas Pharma Global Development Inc.	Designated/Approved	Treatment of zygomycosis	10/25/2013	Yes	invasive mucormycosis in adults and pediatric patients 1 year of age and older	2023-08-12	2030-08-12	treatment of invasive mucormycosis in pediatric patients 1 year of age and older	N	Infectious disease	N		Clincal trials used as evidence	[LINK]	UK	NICE
	Isavuconazonium Sulfate	CRESEMBA	Astellas Pharma Global Development Inc.	Designated/Approved	Treatment of zygomycosis	10/25/2013	Yes	invasive mucormycosis in adults and pediatric patients 6 years of age and older who weigh 16 kg and greater	2023-08-12	2030-08-12	treatment of invasive mucormycosis in pediatric patients 6 years of age and older who weigh 16 kg and greater	N	Infectious disease	N		Clincal trials used as evidence	[LINK]	UK	NICE
	Ivabradine	CORLANOR	Amgen, Inc.,	Designated/Approved	Treatment of pediatric patients (0 through 16 years of age) with dilated cardiomyopathy.	03/23/2016	Yes	Corlanor is indicated for the stable symptomatic heart failure due to dilated cardiomyopathy (DCM) in pediatric patients aged 6 months and older, who are in sinus rhythm with an elevated heart rate.	04/22/2019	04/22/2026	Corlanor is indicated for the treatment of stable symptomatic heart failure due to dilated cardiomyopathy (DCM) in pediatric patients aged 6 months and older, who are in sinus rhythm with an elevated heart rate.	N	Cardiology	N		Clincal trials used as evidence	[LINK]	UK	NICE
	Lonapegsomatropin-Tcgd	SKYTROFA	Ascendis Pharma Endocrinology Division A/S	Designated/Approved	Treatment of growth hormone deficiency	04/13/2020	Yes	Indicated in pediatric patients 1 year and older who weigh at least 11.5 kg and have growth failure due to inadequate secretion of endogenous growth hormone (GH)	08/25/2021			N	Endocrinology	Y	Indicated for growth failure in children and adolescents aged from 3 years up to 18 years due to insufficient endogenous growth hormone secretion (growth hormone deficiency[GHD]).	Propective non-interventional safety study planned	[LINK]	UK	CADTH	No HTA report	N/A	N/A	[Link]	N/A		N/A		N/A	N/A	N/A	N/A
	Lumacaftor And Ivacaftor	ORKAMBI	Vertex Pharmaceuticals Inc.	Designated/Approved	Treatment of cystic fibrosis	06/30/2014	Yes	Indicated for cystic fibrosis (CF) in patients aged 1 year and older who are homozygous for the F508del mutation in the CFTR gene	2022-02-09	2029-02-09	Treatment of cystic fibrosis (CF) in patients aged 1 year to less than 2 years who are homozygous for the F508del mutation in the CFTR gene	N	Respiratory	Y	Orkambi tablets are indicated for the treatment of cystic fibrosis (CF) in patients aged 6 years and older who are homozygous for the F508del mutation in the cystic fibrosis transmembrane conductance regulator (CFTR) gene	Ongoing observational PASS study to assess long term safety and effectiveness. Supporting phase 3 study used observational cohort of previously treated, but ineligible patients as control.	[Link]	UK	CADTH	Indicated for the treatment of cystic fibrosis (CF) in patients aged six years and older who are homozygous for the F508del mutation in the cystic fibrosis transmembrane conductance regulator (CFTR) gene	Not recommended	N/A	[Link]	Y	Registry study_x000D_ PRO survey study	Registry, survey	CLINICAL_x000D_ QoL	Efficacy, patient inputs	N	The manufacturer conducted a matched-registry cohort analysis that suggested the slope of decline in lung function was reduced in patients who were treated with L400/IVA in the PROGRESS study compared with a matched cohort of patients from a US registry	CDEC commentary requested some gap analysis, including real-world effectiveness data. Two patient groups, Cystic Fibrosis Canada (CF Canada) and the Cystic Fibrosis Treatment Society, responded to CADTH’s call for patient input. Patient perspectives were obtained from a national survey
	Lumasiran	OXLUMO	Alnylam Pharmaceuticals	Designated/Approved	Treatment of primary hyperoxaluria type 1	2016-08-02	Yes	Indicated for primary hyperoxaluria type 1 (PH1) to lower urinary and plasma oxalate levels in pediatric and adult patients	2022-06-10	2029-06-10	Treatment of primary hyperoxaluria type 1 (PH1) to lower plasma oxalate levels in pediatric and adult patients	N	Nephrology	Y	Oxlumo is indicated for the treatment of primary hyperoxaluria type 1 (PH1) in all age groups.	Supportive study modeling efficay using historical registry data. Planned obsservational PASS study to evaluate long term clincal safety and effectiveness.	[Link]	UK	CADTH	Indicated for the treatment of primary hyperoxaluria type 1 (PH1) to lower urinary oxalate levels in pediatric and adult patients	Recommended with restrictions	Subpopulation Price reduction/PAS	[Link]	Y	PRO survey study	Survey	QoL	Patient inputs	N	Two patient groups (OHF and the Canadian Organization for Rare Disorders) provided input as a joint submission to the CADTH review of lumasiran for the treatment of PH1. The responses were collected through an online survey and a virtual focus group with caregivers and patients	N/A
	Luspatercept-Aamt	REBLOZYL	Celgene Corporation	Designated/Approved	Treatment of B-thalassemia	2013-11-03	Yes	REBLOZYL is indicated for the anemia in adult patients with beta thalassemia who require regular red blood cell (RBC) transfusions.	2019-08-11	2026-08-11	Indicated for the treatment of anemia in adult patients with beta thalassemia who require regular red blood cell (RBC) transfusions.	N	Hematology	Y	Reblozyl is indicated in adults for the treatment of anaemia associated withtransfusion-dependent and non-transfusion-dependent beta-thalassaemia	External MDS registry data used to compare progression	[Link]	UK	CADTH	Indicated for the treatment of adult patients with red blood cell (RBC) transfusion-dependent anemia associated with beta()-thalassemia	Recommended with restrictions	Price reduction/PAS	[Link]	Y	PRO survey study	Survey	QoL	Patient inputs	N	LLSC created an online survey to gather input from patients on the treatments for MDS and luspatercept, if applicable	N/A
	Ivosidenib	TIBSOVO	Servier Pharmaceuticals LLC	Designated/Approved	Treatment of cholangiocarcinoma	04/26/2017	Yes	adult patients with previously treated, locally advanced or metastatic cholangiocarcinoma with an isocitrate dehydrogenase-1 (IDH1) mutation as detected by an FDA-approved test	08/25/2021	08/25/2028	Treatment of adult patients with previously treated, locally advanced or metastatic cholangiocarcinoma with an isocitrate dehydrogenase-1 (IDH1) mutation as detected by an FDA-approved test	Y	Oncology	M		Plan for historical control arm	[LINK]	UK	NICE
	Ivosidenib	TIBSOVO	Servier Pharmaceuticals LLC	Designated/Approved	Treatment of myelodysplastic syndromes	05/20/2020	Yes	adult patients with relapsed or refractory myelodysplastic syndromes (MDS) with a susceptible isocitrate dehydrogenase-1 (IDH1) mutation as detected by an FDA-approved test	10/24/2023	10/24/2030	Treatment of adult patients with relapsed or refractory myelodysplastic syndromes (MDS) with a susceptible isocitrate dehydrogenase-1 (IDH1) mutation as detected by an FDA-approved test	Y	Oncology	N		Not currently approved for this indication	[LINK]	UK	NICE
	Ivosidenib	TIBSOVO	Servier Pharmaceuticals LLC	Designated/Approved	Treatment of acute myeloid leukemia (AML)	2015-09-06	Yes	In combination with azacitidine or as monotherapy for the newly diagnosed acute myeloid leukemia (AML) with a susceptible isocitrate dehydrogenase-1 (IDH1) mutation as detected by an FDA-approved test in adults 75 years or older, or who have comorbidities that preclude use of intensive induction chemotherapy	05/25/2022			Y	Oncology	M		Plan for historical control arm	[LINK]	UK	NICE
	Ivosidenib	TIBSOVO	Servier Pharmaceuticals LLC	Designated/Approved	Treatment of acute myeloid leukemia (AML)	2015-09-06	Yes	TIBSOVO is indicated for the newly-diagnosed acute myeloid leukemia (AML) with a susceptible isocitrate dehydrogenase-1 (IDH1) mutation as detected by an FDA-approved test in adult patients who are >= 75 years old or who have comorbidities that preclude use of intensive induction chemotherapy.	2019-02-05	2026-02-05	TIBSOVO is indicated for the treatment of newly-diagnosed acute myeloid leukemia (AML) with a susceptible isocitrate dehydrogenase-1 (IDH1) mutation as detected by an FDA-approved test in adult patients who are >= 75 years old or who have comorbidities that preclude use of intensive induction chemotherapy.	Y	Oncology	M		Plan for historical control arm	[LINK]	UK	NICE
	Mannitol	BRONCHITOL	Chiesi Farmaceutici S.p.A (Chiesi USA, Inc.)	Designated/Approved	For use to facilitate clearance of mucus in patients with bronchiectasis and in patients with cystic fibrosis at risk for bronchiectasis	2005-11-02	Yes	Indicated as add-on maintenance therapy to improve pulmonary function in adult patients 18 years of age and older with cystic fibrosis. Use Bronchitol only for adults who have passed the Bronchitol Tolerance Test.	10/30/2020	10/30/2027	as add-on maintenance therapy to improve pulmonary function in adult patients 18 years of age and older with cystic fibrosis and who have passed the Bronchitol Tolerance Test	N	Respiratory	Y	Bronchitol is indicated for the treatment of cystic fibrosis (CF) in adults aged 18 years and above as an add-on therapy to best standard of care.	Approval conditional on long term safety study from the UK CF registry	[LINK]	UK	CADTH	No HTA report	N/A	N/A	[LINK]	N/A		N/A		N/A	N/A	N/A	N/A
[truncated: 716 more rows]

## Sheet: PIVOT (final)
Therapy Area	(All)
Was RWE considered in the submission?	(Multiple Items)
HTA decision	(All)
Post-authorization/follow-up RWE study planned/requested by HTA body?	(Multiple Items)
[truncated: 72 more rows]
